# Supplementary material for: High-Resolution Analysis and Functional Mapping of Cleavage Sites and Substrate Proteins of Furin in the Human Proteome
Source: PLoS One. 2013 Jan 15;8(1):e54290. doi: 10.1371/journal.pone.0054290 (PMC3545927; doi:10.1371/journal.pone.0054290)
Supplement: Table S1 — Raw experimental peptide data. (XLS) [file pone.0054290.s001.xls]

## Sheet: furin_paper_analysis.csv
Table S1.
Name	Peptide Sequence	Z-7.5	Z-15	Z-30
CS1	DSVDAKPD	-0.898598	-0.697233	-0.815375
CS10	ADAVDGAG	0.632338	-1.18972	1.14517
CS2	DEVDGVDE	-0.934307	-0.925178	-0.539982
CS3	PFDLLDFN	-0.762367	-0.625525	-1.52218
CS4	DEVDNKVK	-0.725192	-1.22316	-1.27765
CS5	GDEVDGAG	-1.72462	-1.15902	-2.655
CS6	DGPDGPEE	-0.625033	-0.697233	0.000164577
CS7	AVEVDGAG	0.520827	0.0280887	-2.24026
CS8	ADVVDGAG	0.136108	0.767776	-0.146111
CS9	ADTVDGAG	0.141537	-1.09305	-0.572305
DV1	GKKRRPVK	0.520164	1.22687	0.39041
DV2	RERKAGCK	0.350478	1.6163	2.14294
DV3	RPRRTKKT	0.135976	1.5944	1.14789
DV4	RKKRSVVV	9.40837	10.0933	9.46995
DV5	HSRRSRRS	12.2329	12.2835	9.13697
DV6	GLKRGGAK	0.71635	0.512606	-0.691602
EK1	GDDDDKAG	-2.2101	-1.96465	0.273836
EK10	GDKELRTG	-0.527593	-3.59399	-0.0871404
EK2	GDRVYIHP	-0.225369	-0.247046	-0.383193
EK3	EERARAKW	0.379075	1.71149	-0.287486
EK4	TFHKAEYR	-1.71046	-2.30211	-0.599435
EK5	GERGFFYT	-1.92025	-1.21367	-0.932297
EK6	EGERGFFY	-2.12264	-0.42253	-2.28419
EK7	DDDKIVGG	-1.74704	-1.14718	-0.908148
EK8	VEGERGFF	-1.91887	-1.33009	-1.11744
EK9	ERGFFYTP	-0.00548561	-1.03267	-0.15277
FS-1	ACARKFRD	0.949767	-0.474222	-0.446445
FS-10	ASSRPRRG	5.56703	4.58964	4.78126
FS-100	TRSVRKRS	10.0276	8.15512	6.30908
FS-1000	GLRRQKRD	12.6078	12.7835	9.70331
FS-1001	GMLRQRRP	-1.01229	-1.53467	-1.0266
FS-1002	GPKDQKRS	0.959973	0.905354	0.353489
FS-1003	GSSRRFRA	-0.162589	1.29509	2.12595
FS-1004	GSYRCVRD	1.72836	1.33213	2.07545
FS-1005	GVSRSCRA	3.78027	4.22063	5.16091
FS-1006	HHHRHRRA	9.0294	6.6232	5.92047
FS-1007	HLSRRRRN	11.0511	9.66396	7.88884
FS-1008	HLVRQKRA	10.3048	10.0519	7.64942
FS-1009	HPHRQRKE	2.11887	4.93069	2.49982
FS-101	TTDRRRRD	9.89675	8.90004	5.67174
FS-1010	HRSRKAKE	1.54142	0.416822	1.19978
FS-1011	HSSRLKRL	6.43857	7.95688	7.66344
FS-1012	IGGRFDRQ	-1.33661	2.43051	1.02821
FS-1013	IITRWKRD	11.5005	11.2915	8.15971
FS-1014	IPDRLRKC	-0.934307	-0.375799	-0.995048
FS-1015	IPRRHTRS	4.95469	4.8791	4.46129
FS-1016	IRKRDRRG	11.9995	13.1646	9.35236
FS-1017	KDSRLSRD	-0.904429	0.550889	0.28218
FS-1018	KNNRGRRQ	8.48082	8.86561	9.24521
FS-1019	KPRRILRS	6.74129	4.42251	5.7131
FS-102	VALRLRRS	2.11672	1.69226	1.38257
FS-1020	KPRRRRKS	5.69294	7.6615	7.16501
FS-1021	KRGRKRRS	13.4902	12.1361	11.1719
FS-1022	KWLRFIRG	2.08591	0.353928	3.09454
FS-1023	LHKREKRQ	13.909	12.1492	10.1789
FS-1024	LILRSKRY	9.68876	10.458	10.3211
FS-1025	LLARDRRQ	6.87493	9.40426	7.7644
FS-1026	LPARDKRA	9.51169	8.57992	8.11527
FS-1027	LPDRRRRF	6.30253	8.87455	8.99327
FS-1028	LPIRRKRS	13.0279	13.8238	9.293
FS-1029	LPKRVRRQ	11.3162	12.2638	8.7421
FS-103	VFSRDSRS	2.24537	0.692212	2.35679
FS-1030	LRKRRKRK	10.6849	11.4389	9.11863
FS-1031	LSHRSKRS	12.6643	12.6256	11.3973
FS-1032	LTLRMRRY	9.90902	10.2216	11.1562
FS-1033	LTYRAKRT	10.1808	11.9564	9.29979
FS-1034	LWSRYGRF	0.532406	1.9166	-0.157423
FS-1035	MKSRLRRT	6.12665	6.7095	5.42033
FS-1036	MLKRFARM	9.65754	12.7375	9.58505
FS-1037	MPRRRGRF	-0.497225	1.44182	2.54743
FS-1038	NDSRLKRQ	6.06963	5.60164	6.15298
FS-1039	NPQRFDRI	-0.63463	-0.195779	0.173544
FS-104	VLSRASRS	9.21993	8.83277	7.04667
FS-1040	PAHRHRRR	8.91518	11.7215	8.94769
FS-1041	PAPPRRRA	-0.128218	0.594776	-0.380803
FS-1042	PEGRRKRT	7.19938	9.9835	7.53775
FS-1043	PEIRQARA	3.64598	4.34862	4.11565
FS-1044	PEKRAKRG	10.1784	9.93812	7.38563
FS-1045	PEPREQRD	-0.200974	-0.175224	-0.450492
FS-1046	PGHLRRRG	-0.0765228	0.032566	0.260663
FS-1047	PKGRPKRA	11.2506	13.2917	9.53548
FS-1048	PKRRQKRD	13.4853	14.727	10.0379
FS-1049	PPQRTQRS	4.3064	5.78016	6.78854
FS-105	VLSRDGRK	-1.14586	0.967768	0.202638
FS-1050	PPRRQRRG	0.923722	0.827611	1.23197
FS-1051	PPSREKKV	-1.64379	-0.193395	0.495071
FS-1052	PPSRRRRP	0.862876	0.662344	0.634986
FS-1053	PRARSRRS	9.77079	10.7835	8.9477
FS-1054	PSCRYRRL	4.67095	7.06388	7.37788
FS-1055	QGGRPPRP	-0.3278	-0.377589	0.239704
FS-1056	QKGRKPRD	14.9837	14.8751	10.2115
FS-1057	QRERSGRS	4.27557	6.48809	6.16302
FS-1058	RAERGPRS	3.99044	4.51725	4.08889
FS-1059	RAERRPRR	8.38112	9.78773	8.17326
FS-106	VRKRLRRR	5.39196	6.32487	5.12674
FS-1060	RGCRARRG	3.96833	3.86521	2.93041
FS-1061	RGGRWRRS	3.18349	1.83206	1.47366
FS-1062	RGRRSRRA	5.60476	4.72666	4.94482
FS-1063	RHHRFPRA	12.1761	10.6652	8.90839
FS-1064	RKRAQKRS	8.11896	9.1196	7.73863
FS-1065	RPARLHRF	-0.917625	0.963874	0.791766
FS-1066	RPERKRRD	14.284	14.2348	10.6114
FS-1067	RPGRKDRR	0.77787	1.09733	0.538456
FS-1068	RPKRSKRQ	12.3159	11.8492	9.10781
FS-1069	RPRRAKRF	9.54451	11.0414	9.13398
FS-107	VVHRFARH	10.1182	9.64258	8.96086
FS-1070	RPSRKRRS	12.8008	11.6345	9.65417
FS-1071	RRARQARR	-0.692187	0.797944	2.53051
FS-1072	RRFRPRRF	9.00429	10.5795	9.45982
FS-1073	RRFRPRRS	10.2316	9.92546	8.02034
FS-1074	RRHRRPRR	5.27594	6.76972	6.20783
FS-1075	RSVRSTRD	9.4366	11.0364	9.05394
FS-1076	RVQRLRRG	6.03377	4.66517	4.95035
FS-1077	RWKRYRRW	10.1047	12.0662	10.8774
FS-1078	SASRGPRS	4.05407	4.67392	4.86881
FS-1079	SEARMVRS	1.59106	3.04681	3.76154
FS-108	WLERTMRS	4.20758	5.65913	4.37743
FS-1080	SHAVVARS	4.85215	4.91196	5.657
FS-1081	SKGRIRRR	8.98791	8.1027	8.52169
FS-1082	SMGREIRS	4.07863	3.81586	3.59532
FS-1083	SPIRTPRA	4.84692	4.50713	4.41769
FS-1084	SPSVRKRQ	1.6472	1.54341	0.547446
FS-1085	SQFRSKRS	9.97646	9.45113	7.11041
FS-1086	SRCRFLRS	4.82005	4.36318	4.80107
FS-1087	SRIRIERV	0.30584	3.11157	2.24004
FS-1088	SRSLSRRS	8.81532	10.0896	7.39988
FS-1089	SRYRFIRS	9.42263	10.5225	7.94584
FS-109	WPTRRRRL	8.55989	10.6384	9.39368
FS-1090	SRYRFVRS	10.2902	8.8775	7.53038
FS-1091	STPRSKRL	3.77114	6.7689	5.45912
FS-1092	THRRQKRD	3.97747	2.56074	2.30058
FS-1093	TKADKRRS	1.16323	-0.227268	0.329548
FS-1094	TKNRQRRG	6.86723	7.33784	5.71008
FS-1095	TPPRERRG	-0.768327	-0.414663	-0.163398
FS-1096	TPPRSKRV	4.55456	6.09832	4.13074
FS-1097	TPRRYKRP	2.44504	3.15865	1.1874
FS-1098	TRARLSRP	-0.0765228	-0.0832177	-0.46659
FS-1099	TRARSLRF	-0.221593	2.20469	1.03423
FS-11	AVGRAGRD	0.566995	1.42406	0.637166
FS-110	YPNRPDRP	-0.324701	0.954964	0.00762028
FS-1100	TTRVRRRS	8.60522	10.6945	6.67458
FS-1101	VFKRRRRS	12.7017	11.303	8.60552
FS-1102	VLGRKKRT	8.64849	9.14875	8.59563
FS-1103	VSGRVPRS	8.21708	7.58588	5.90821
FS-1104	VSPRVKRP	-1.43862	-0.535483	-0.559297
FS-1105	VSPRVKRR	6.42479	5.90144	5.56423
FS-1106	VSSRHRRA	12.3244	12.3781	10.3414
FS-1107	YGSRHIRL	0.266599	1.21089	2.0658
FS-1108	AAARARRF	2.41176	5.91732	6.23718
FS-1109	AAFRFKRK	9.75233	11.5192	9.50821
FS-111	YRRRPPRS	1.84604	1.03992	0.964546
FS-1110	AKRRQKRE	12.9148	12.9597	8.62347
FS-1111	APTRARRT	9.31906	8.23897	6.86943
FS-1112	ARQRTRRH	11.0926	12.6448	10.0419
FS-1113	CWRRMKRS	9.76958	10.5355	7.93502
FS-1114	DGGRPPRS	2.59678	2.50625	3.55091
FS-1115	DQEREKRS	2.32172	3.50405	5.30378
FS-1116	EAYRSRRT	1.35035	1.26078	3.70932
FS-1117	EPPEAKRG	0.349316	-1.81863	-0.870676
FS-1118	EPRRQRRL	3.93152	4.47466	4.26641
FS-1119	ERRKRKRS	11.4891	11.596	9.12652
FS-112	YSHRWKRN	7.46358	8.49926	7.17408
FS-1120	ERSREMRA	0.287577	0.367141	-1.27483
FS-1121	ETRRERRR	3.87225	4.12518	4.6973
FS-1122	EVARLRRG	0.496822	0.165679	1.10987
FS-1123	EYRRRGRS	4.9893	5.29602	5.49776
FS-1124	FGRRLRRR	3.42678	6.37493	4.40046
FS-1125	GGQRKKRA	8.55465	7.61119	6.44907
FS-1126	GLDRLRRV	0.977133	1.09283	1.80924
FS-1127	GLGRRRRV	6.72748	8.39078	7.4109
FS-1128	GSMRANRI	-0.705911	0.0659004	0.0589947
FS-1129	GSQWEKRS	1.10142	-0.463576	-0.29549
FS-113	AENRALRL	0.558623	-1.89296	1.32127
FS-1130	KHQRAKRA	5.6482	4.4212	4.22366
FS-1131	KKSRLRRR	0.94884	0.557404	0.0179005
FS-1132	KLNRKYRS	9.68592	8.09905	6.58773
FS-1133	KPQRPRRP	-0.332505	0.222958	1.5188
FS-1134	KRAAVRRL	-0.242196	-0.206237	1.4152
FS-1135	LKGRPARF	1.11898	3.62601	3.80132
FS-1136	LNNRQIRG	3.62332	5.06528	5.0387
FS-1137	LSDRKKRL	4.96563	5.98654	4.87471
FS-1138	LTERTKRE	12.3287	13.041	9.21643
FS-1139	MKARPEKS	0.0063779	-0.791643	-2.07613
FS-114	AIGRSRRV	2.53771	1.95213	4.64685
FS-1140	MPKKTRRS	9.94275	11.896	9.1382
FS-1141	MWHREKRR	5.25182	5.23356	5.34368
FS-1142	NDDRSKRD	2.32172	2.58102	2.69964
FS-1143	NFHKARRF	-0.340309	-0.615551	-0.0234837
FS-1144	NRQRVKRV	2.25216	2.09847	1.41512
FS-1145	NSKRKSRP	-2.34663	0.946181	-1.83529
FS-1146	PAARRRRS	11.4333	10.2368	8.82075
FS-1147	PGSRKRRT	11.2106	13.7619	9.9205
FS-1148	PLRRSKRR	9.39841	9.6364	8.70866
FS-1149	PSRRVKRS	8.11205	7.59359	5.00217
FS-115	ALGRKARA	6.64318	6.75966	5.64256
FS-1150	QHSVRKRD	11.6735	12.1853	10.4246
FS-1151	QKPRNKKS	1.11483	2.11626	1.95501
FS-1152	QPARIGRA	5.34125	7.28273	7.15712
FS-1153	QPHRAQRS	6.97098	6.28657	6.74023
FS-1154	QYWRDKRL	0.770008	0.402344	0.0822792
FS-1155	REQRERRR	0.997211	2.01319	2.01328
FS-1156	RHGRRRRH	10.6114	11.5372	8.2185
FS-1157	RHIRKRRS	13.4942	13.2673	9.11488
FS-1158	RHIRRRRD	10.549	10.7159	6.8785
FS-1159	RPGRPARV	-0.324701	-0.113336	-0.650377
FS-116	APRRPRRP	0.169195	0.141532	0.528213
FS-1160	RQRRVRRR	6.78603	6.88985	6.34998
FS-1161	RRQVWKRR	0.586189	4.57856	4.40822
FS-1162	RSQRSWRL	-0.896512	-0.414663	-1.15263
FS-1163	RSSRPRRS	10.3855	11.0454	6.76297
FS-1164	RVARRRRF	8.03919	10.0399	7.39634
FS-1165	SHQRTKRS	8.78717	9.16807	6.69024
FS-1166	SKVRKSRS	10.933	11.346	8.45982
FS-1167	SRRRMKRV	11.034	12.035	9.10851
FS-1168	STGRVGRS	4.32323	6.6368	7.00324
FS-1169	STQRLRRG	2.78634	2.26716	2.38403
FS-117	ASSRWRRH	6.69831	5.67424	5.46467
FS-1170	STRRRPRH	4.51893	3.45576	2.74074
FS-1171	TKKRPRRM	7.17343	8.33779	8.68963
FS-1172	TLERRKRS	11.2475	9.63943	8.54476
FS-1173	TLSRKSRD	10.1186	11.2947	6.95372
FS-1174	TNRRKKRA	8.43555	7.80542	8.15325
FS-1175	TVRRQKRE	12.3841	13.7216	9.11251
FS-1176	VGKRQPRS	10.8272	10.9451	8.61832
FS-1177	VLQRSKRG	10.7646	9.32942	7.91217
FS-1178	VLVRKRRA	11.984	12.9147	8.97211
FS-1179	VRTRIKRS	12.4694	13.5811	9.29089
FS-118	CCCRRKRS	7.95666	7.28076	6.40501
FS-1180	WLIRRRRS	13.717	13.4784	11.2155
FS-1181	WLKRRKRA	11.7038	10.811	7.38512
FS-1182	AGRRALRS	4.31534	4.29984	3.0604
FS-1183	ALARSHRD	3.50031	2.49955	3.9842
FS-1184	AMGRGKRQ	9.0192	8.88531	8.80389
FS-1185	ARARLPRD	9.0902	9.6237	6.74928
FS-1186	ARQRRARF	7.95693	10.2601	9.00946
FS-1187	ASRRRARV	3.46812	3.00855	4.71999
FS-1188	CCRRKRRN	10.8717	10.063	9.12115
FS-1189	DIPRYKRM	6.09163	5.32299	5.91166
FS-119	CPRRAKRR	4.82023	4.8231	5.05095
FS-1190	DRSRRVRS	12.9264	12.0766	9.19579
FS-1191	EKAVERRS	0.59137	2.022	0.504788
FS-1192	ELSRLRRL	1.80103	1.92863	2.71477
FS-1193	EPARRRRL	3.50124	3.06247	4.29078
FS-1194	ERLRQKRI	4.12945	5.44546	4.40291
FS-1195	EVAERKRE	-1.19309	1.03011	0.656968
FS-1196	GARRLRRF	1.7096	2.3083	2.31603
FS-1197	GCQRCRRS	1.38976	1.54767	1.46335
FS-1198	GKSLKKRS	10.7749	8.85508	8.34906
FS-1199	GLLRSRRN	3.07946	2.57021	2.61028
FS-12	AVGRRVRS	9.91935	9.75042	7.91969
FS-120	CSTRVRRQ	11.0128	8.80666	7.50083
FS-1200	GPGRAQRS	1.54178	1.32104	2.77497
FS-1201	GPQRQKKA	-1.12276	-0.884654	1.12494
FS-1202	GPQRQKKL	-0.668736	-1.46497	-0.377399
FS-1203	GQPGLKRS	-1.58858	1.18967	-2.3284
FS-1204	GRGRRRRL	0.638503	1.18967	1.19169
FS-1205	GRSRSRRA	11.1823	9.20041	6.80126
FS-1206	GSFRGKRS	11.0891	11.3823	8.01423
FS-1207	GSKRSRRE	11.5391	11.8273	7.53551
FS-1208	GSSRLDRS	1.20918	1.38048	0.970428
FS-1209	HPKQEKRS	-0.192217	0.999917	1.55378
FS-121	DIARARRV	-0.464073	-0.299128	0.591235
FS-1210	HPLRPARE	5.83131	7.35498	6.08559
FS-1211	HPVREARA	3.65768	5.01811	5.39606
FS-1212	IFKRKKRI	3.23611	3.59895	5.56006
FS-1213	IHRRTPRS	10.2744	8.47238	7.14825
FS-1214	ILRRHKRD	10.7114	10.2026	7.94317
FS-1215	ILWRLKRQ	10.9012	9.8427	7.41427
FS-1216	ITNRPPRS	2.70073	5.07476	2.22609
FS-1217	ITSRIIRS	9.8741	8.43962	6.87858
FS-1218	KKKRRKRK	5.44476	7.00187	6.09249
FS-1219	KKQRSRRN	9.71931	9.44864	8.79339
FS-122	DPLRPRRE	5.53167	5.13801	4.87081
FS-1220	KLFRVKRS	11.685	10.723	8.13905
FS-1221	KLRRNRRS	5.35569	6.08105	4.35207
FS-1222	KNMRRKRK	9.63426	9.29465	7.8427
FS-1223	KRKRSKRK	10.7851	10.537	8.25468
FS-1224	KRLRRRRE	6.69831	5.88409	4.69778
FS-1225	KTSRSRRR	5.44556	6.99325	6.1469
FS-1226	LGARERRD	13.8749	15.4698	11.78
FS-1227	LKRRDRRM	11.9933	13.3797	10.3011
FS-1228	LLRRAKRS	2.42515	1.9895	1.89634
FS-1229	LLSRPLRG	-0.340309	-0.208458	-1.04528
FS-123	ERSRVCRC	-0.710782	0.102789	2.18089
FS-1230	LNSRSARS	9.32975	9.85957	8.45131
FS-1231	LPRRPARS	5.67765	6.25319	4.94933
FS-1232	LPSRVARL	1.51061	1.7651	1.82152
FS-1233	LRQRRRRL	7.25065	8.52917	7.50842
FS-1234	LRRRQKRQ	11.2836	12.5578	9.61607
FS-1235	MHIRRKRI	8.17323	9.26935	7.92012
FS-1236	MMSRIFRH	-0.467955	-0.194184	1.987
FS-1237	MNSRKGRY	1.22945	0.312464	2.33551
FS-1238	NKKRKARW	6.92885	7.47462	9.17707
FS-1239	NRKRNKKQ	0.136108	0.863792	2.01621
FS-124	GGSRWRRS	6.79211	5.08783	5.2054
FS-1240	NRKRSKRR	10.6005	10.7729	8.11709
FS-1241	PKGRGKRR	3.47863	3.41778	4.16284
FS-1242	PKRRKPRV	8.95475	11.5552	7.99609
FS-1243	PRLRRKRQ	10.2943	9.75042	8.72712
FS-1244	PSFRDRRA	9.03656	11.0665	9.00325
FS-1245	PSNRSARA	8.79363	11.3269	8.99621
FS-1246	PSPRQARR	0.263203	2.43428	2.91702
FS-1247	PVRRWRRV	9.64018	9.32217	6.62905
FS-1248	QLGRPKRC	8.77296	10.3161	8.22138
FS-1249	QLRRYPRN	10.0285	10.3533	8.19783
FS-125	GKGRKYRE	8.31541	9.75567	7.89067
FS-1250	QPRRHRRP	0.28176	1.34765	0.112564
FS-1251	QPSSSRRD	-0.0805558	-1.03443	-1.18783
FS-1252	QRQRAKRN	13.7635	13.2574	10.0766
FS-1253	QRQRQRRA	8.08986	6.52702	6.08761
FS-1254	QRRRQLRS	9.5991	10.8195	7.49414
FS-1255	RARRTKRH	11.2259	11.823	8.26054
FS-1256	REGRLKRD	11.7231	12.9678	10.9723
FS-1257	RFHRACRL	-0.644563	-0.00566814	-0.322028
FS-1258	RHRRPRRV	3.42539	4.6078	4.95376
FS-1259	RHSRKKRL	8.52169	11.2106	9.01893
FS-126	GNRRRARA	9.61687	8.76422	7.26745
FS-1260	RKMRPARL	3.40884	4.23356	4.91735
FS-1261	RKPRVKRP	1.31206	0.832044	1.5745
FS-1262	RKQRKKKA	0.332189	1.59642	1.96131
FS-1263	RLPRSVRS	5.43263	4.72804	4.77376
FS-1264	RPERGPRG	1.01199	0.671385	1.50568
FS-1265	RRHRARRA	12.0711	11.015	9.17763
FS-1266	RRHRATRK	7.20819	8.97286	6.14993
FS-1267	RRRRDSRS	9.83825	9.2062	7.48142
FS-1268	RRRRERRD	14.1395	12.4027	10.42
FS-1269	RRRRRKKA	2.51484	3.35942	2.73758
FS-127	GPARPWKS	0.450681	-1.62355	-1.09794
FS-1270	RRRSSKRA	2.31861	3.16358	3.11689
FS-1271	RSGRAKRF	10.1148	10.482	11.1241
FS-1272	RSHRMRRH	12.9251	13.7106	9.80781
FS-1273	RSTRDRRS	11.6229	13.0579	9.02597
FS-1274	RTSRRKRA	10.2562	9.52103	6.91802
FS-1275	RVRRNKRS	11.3063	10.8841	9.58164
FS-1276	SASRNRRH	12.5204	11.1452	8.50209
FS-1277	SDGRGKRH	6.09817	6.45451	6.27267
FS-1278	SGSKKKRK	-1.56623	0.44662	0.492177
FS-1279	SGYRGRRS	10.3576	9.60303	8.01947
FS-128	GPLRSKRR	3.54105	3.82254	0.893895
FS-1280	SHLRVKRG	7.9768	7.64343	6.42456
FS-1281	SHSREGRS	2.57008	1.16887	3.75517
FS-1282	SRDRFRRS	12.9556	12.2425	9.48556
FS-1283	SRSRSPRP	-0.340078	0.131789	-0.275049
FS-1284	SSNRLARF	3.54467	4.58427	6.01714
FS-1285	SSREKRRS	0.452515	0.574844	2.3851
FS-1286	SSSRRRRS	9.8042	8.59232	7.57581
FS-1287	STARLARA	5.90846	8.4218	8.26744
FS-1288	SYFRKKRS	10.9237	10.3949	8.85199
FS-1289	TFAVEKRG	1.18708	0.18645	0.573364
FS-129	GVGRVLRS	6.99614	7.17336	7.20236
FS-1290	TGRRKGRS	10.2542	12.0576	8.6925
FS-1291	THRRTKRF	4.37471	4.60325	3.54393
FS-1292	TLSRSSRS	6.97436	8.06819	7.36748
FS-1293	TRRRTPRP	-0.0602891	-0.269282	0.5729
FS-1294	VTRRKGRC	3.46315	5.28996	5.855
FS-1295	YRARQRRA	6.01829	5.59379	4.76277
FS-1296	YRRRRSRS	7.22412	8.22001	6.95255
FS-1297	ACPRRARG	-0.340309	-0.614548	-0.258828
FS-1298	ADPRVRRA	10.078	8.47148	8.30613
FS-1299	AGKRKRRS	12.7548	14.6637	10.4858
FS-13	CGARLRRS	2.59018	1.0923	1.81625
FS-130	HANRTGRA	3.33592	5.90104	5.93099
FS-1300	AKQRERRY	9.2695	10.0673	7.91931
FS-1301	AKQRPPRS	8.84526	8.90631	7.55743
FS-1302	AKRRPRRM	7.76783	7.83528	6.56479
FS-1303	ALIRKLRD	10.0537	10.1636	7.70882
FS-1304	AMRRLKRR	8.72647	7.83222	8.16734
FS-1305	APQRLPRS	5.55528	4.40878	3.78172
FS-1306	AQQRKKRA	6.17136	6.15467	6.13514
FS-1307	ARHRPRRL	8.24727	10.2133	9.03126
FS-1308	ARNRQKRF	9.15806	10.4006	8.80875
FS-1309	ASHRSTRF	0.749285	3.07349	5.05296
FS-131	HPLRKRRK	8.80689	9.60368	7.46482
FS-1310	ASSSKKRS	1.70347	1.89018	0.280052
FS-1311	ATSRKRRV	7.40492	11.0334	9.97497
FS-1312	AVQRVPRD	6.88966	6.57917	5.32971
FS-1313	CQCRFFRS	0.733305	-1.87793	-0.46132
FS-1314	CWPRHRRV	0.552819	1.38048	2.27446
FS-1315	DRLRVRRS	1.97596	1.87411	1.49511
FS-1316	DVPRRKRK	7.09472	7.6626	8.12672
FS-1317	DWLRQRRT	-0.575083	1.58318	1.73548
FS-1318	EGGRRRRE	4.5822	3.63996	2.94199
FS-1319	EMSRTRRY	5.42163	8.78246	8.64077
FS-132	HPSRKRRA	11.2669	11.3173	8.52527
FS-1320	EPLRKKKK	-0.898598	-0.614548	-0.87899
FS-1321	ESRRLPRS	4.69515	3.10339	2.83431
FS-1322	FAERSGRG	-0.453568	0.464867	0.178131
FS-1323	FIGREKRS	12.0443	10.8317	9.05727
FS-1324	FLKRSGRD	4.93376	3.95972	4.11862
FS-1325	FRRRGRRS	7.28645	7.04465	5.71014
FS-1326	GARRAKRK	5.27394	5.91901	5.79018
FS-1327	GGARRQRG	1.44395	1.27678	1.75037
FS-1328	GKSRRKRQ	11.6251	12.471	8.3406
FS-1329	GLSRHRRI	4.20846	4.36459	4.60126
FS-133	HRCRHKRW	5.92546	10.0701	8.03342
FS-1330	GPSRQNRG	-0.197458	-0.892605	-0.696705
FS-1331	GRSEFKRC	-0.85529	-0.736244	-0.471167
FS-1332	GRSRTKRS	10.4194	9.77794	7.48589
FS-1333	GSCRRARS	8.24018	6.65584	7.27376
FS-1334	GSSRRRRS	9.70373	10.8148	6.42163
FS-1335	HFQRVKRG	7.42478	6.93408	6.76091
FS-1336	HHHRHHRA	2.38214	2.68302	3.58434
FS-1337	HKHRSNRQ	1.05236	3.87781	1.67064
FS-1338	HKKRSARD	9.14724	11.0106	8.16526
FS-1339	HLVRKKRK	10.2131	11.5413	10.3294
FS-134	LNGRCRRT	6.56982	6.92902	8.17981
FS-1340	HNSRKKRE	11.8392	13.6191	9.4766
FS-1341	IERRKKRS	11.506	11.5422	10.3201
FS-1342	IERVHKRS	6.80735	7.57886	7.96004
FS-1343	IFSRCARS	0.568362	0.618964	1.19169
FS-1344	IIKRSRRG	6.88762	7.38027	7.28115
FS-1345	IKKRSLRS	6.6786	5.54624	5.15609
FS-1346	ILQRLKRI	3.61965	3.86308	6.7893
FS-1347	ILTRRRRF	8.00688	8.66523	7.50369
FS-1348	IRARVARA	9.32975	9.70433	7.19836
FS-1349	KQHRLKRY	11.1492	11.5749	10.0266
FS-135	LRGRSRRL	3.27867	5.91732	6.34757
FS-1350	KRWRRRRY	10.2939	11.9781	9.09682
FS-1351	KSPRRTRS	5.21344	4.35873	2.83704
FS-1352	KTLRTKRN	9.30727	8.37576	6.88705
FS-1353	KVLRSRRS	3.74376	4.72039	3.35286
FS-1354	KYGRVKRG	0.448323	0.709651	0.193603
FS-1355	LASHPKRA	-0.0202384	0.460057	-0.107227
FS-1356	LGGRRKRN	11.0705	12.4592	7.53257
FS-1357	LINVRKRN	0.91244	2.50819	1.58211
FS-1358	LKHRVKKS	8.56054	10.2407	8.60445
FS-1359	LLCRHKRK	7.92829	9.24063	8.2472
FS-136	LSIRDKRK	4.27722	3.15298	5.7218
FS-1360	LLQRVRRA	3.76657	3.57545	3.75799
FS-1361	LLRRPFRQ	2.79859	1.05579	3.64853
FS-1362	LLTRARRD	10.6876	11.2035	8.7313
FS-1363	LPQRLPRA	10.1129	7.21543	9.33075
FS-1364	LPSRETRY	2.16939	1.29463	-0.267906
FS-1365	LPSRQKKA	0.1684	0.827611	1.92488
FS-1366	LQERVPRD	7.28168	7.81657	7.6225
FS-1367	LRMFERRS	0.30364	-0.350634	0.542666
FS-1368	LRRRMRRR	3.43641	4.48276	4.3719
FS-1369	LRSRWGRF	2.52665	1.37531	1.71397
FS-137	NLMRPKRS	11.7715	11.2548	8.60924
FS-1370	LRSRWGRS	6.03061	5.70999	6.05928
FS-1371	LSARRFRV	0.442112	-0.766016	0.2256
FS-1372	LSFRLKRN	12.2578	11.0522	9.61146
FS-1373	LSKRSLRD	4.00038	8.19338	6.85621
FS-1374	LTARFRRG	10.7627	11.9559	9.55693
FS-1375	MDARTDRS	1.7992	-1.11598	0.779677
FS-1376	MIHRFWKS	0.28176	-1.21385	-1.2559
FS-1377	MWERYCRG	1.17796	1.38115	0.415996
FS-1378	NNSREKKA	-0.625033	-0.493484	-0.697981
FS-1379	PCERKGRS	5.37956	8.31647	6.4459
FS-138	PRARCRRA	8.90921	10.1855	7.2455
FS-1380	PFSRVPRK	4.52868	5.54178	7.08501
FS-1381	PGRRRRRT	7.91982	8.84268	6.67345
FS-1382	PHTRLRRS	2.35408	2.68032	2.04531
FS-1383	PPWRLRRS	9.19107	9.30653	7.3939
FS-1384	PRDRPRRS	12.6685	13.6808	10.6163
FS-1385	PSRRRKRE	13.1954	14.9708	9.92265
FS-1386	PTRRRWRE	5.76989	5.98309	7.12103
FS-1387	PVPRQKRS	10.9112	10.8166	8.52049
FS-1388	QAWRVRRL	1.31206	1.86875	2.51581
FS-1389	QPARSVRL	-0.0258744	0.850198	0.452276
FS-139	QGNRWRRS	14.0967	12.9823	9.78909
FS-1390	QQELRKRL	0.809189	0.165598	1.43388
FS-1391	QQHRQGRS	6.09423	6.7053	6.62601
FS-1392	QRSRQKKT	-1.40353	-0.885209	0.286215
FS-1393	RDVRSRRP	0.0933834	0.512606	0.620727
FS-1394	RDWRERRN	2.786	1.81115	2.06908
FS-1395	RESRPRRQ	8.95819	9.38516	6.90861
FS-1396	RFWRKTRS	13.0485	13.7887	10.1346
FS-1397	RGGRIFRS	7.37312	8.24814	7.16409
FS-1398	RGRRKKKC	0.558892	2.05206	2.10418
FS-1399	RGRRRRRT	6.10435	5.39134	6.00078
FS-14	CGGRGKRS	8.41393	9.33066	7.5374
FS-140	QPTRSKRR	8.89344	11.6495	8.50206
FS-1400	RKPKRKRW	8.46621	10.9367	7.58879
FS-1401	RPARFLRH	7.21834	9.81834	7.94139
FS-1402	RPFRYKRK	7.83644	8.54153	7.38227
FS-1403	RRRRNKRY	12.8461	14.4486	10.5959
FS-1404	RRRRPRRE	7.83178	8.28381	6.14472
FS-1405	RRSRCIRA	9.51325	10.1469	8.43775
FS-1406	RSERNRRG	12.656	13.2694	9.89675
FS-1407	RSRRRRRP	4.04657	4.27494	4.74538
FS-1408	SAGRHVRS	7.99703	10.8194	7.16114
FS-1409	SGSRSSRS	0.457493	1.76274	2.84908
FS-141	QSSRQPRP	-0.310612	-0.655595	-0.417452
FS-1410	SHHRHRRG	9.64559	10.834	9.31153
FS-1411	SKRDHRRS	1.78901	-0.349893	0.448866
FS-1412	SKRRSRRQ	8.54554	8.00624	5.96403
FS-1413	SLERHLRS	3.93664	4.90823	3.46392
FS-1414	SPERHTRS	9.57506	9.61419	8.51135
FS-1415	SPQRRRRQ	7.35665	8.24981	6.39952
FS-1416	SRRRARRH	7.58535	6.18202	7.01467
FS-1417	SRVRTGRS	9.44396	9.57321	7.68536
FS-1418	SSKRNRRH	10.5335	11.9984	10.0509
FS-1419	SSNRSYRD	2.48078	3.58279	4.07939
FS-142	RWKRYQRS	9.86569	10.677	9.68471
FS-1420	SWGRVWRA	0.423826	-1.00624	0.70568
FS-1421	TAKREKRW	7.44745	10.4829	8.76143
FS-1422	TDSRTNRD	-1.06649	-0.238588	1.78021
FS-1423	TLARRKRS	11.4124	11.1526	9.32167
FS-1424	TMSRLART	2.66807	3.43765	2.64081
FS-1425	TPSRMIRT	4.04083	5.44078	5.32965
FS-1426	TSNRQPRK	0.777214	2.05913	3.27918
FS-1427	TWHRLRKG	-1.13248	-0.138177	-1.29632
FS-1428	VHVRIRRD	15.3082	15.8957	11.2942
FS-1429	VLEESKRL	-0.216869	-1.55166	-0.503412
FS-143	SAHREPRL	-0.536698	-2.15629	-0.734803
FS-1430	VLSRRKRH	13.5206	13.139	9.47741
FS-1431	VMHRVARH	10.4323	9.27283	9.20831
FS-1432	VPQRHRRT	10.8224	9.86316	9.4802
FS-1433	VRARFVRF	9.45829	9.42681	8.98786
FS-1434	VRNRRKRK	8.59312	9.18989	8.05494
FS-1435	VSGRRNRS	7.11472	8.52329	7.38901
FS-1436	VSRRARRF	10.2385	11.6401	10.4209
FS-1437	WGRRKARM	8.16782	11.7504	9.74286
FS-1438	YHFRGRRS	8.22355	8.64156	7.22746
FS-1439	YLIRARRS	2.85638	2.54314	1.78248
FS-144	SAHRQPRL	0.699929	0.217996	0.635736
FS-1440	YRYRRRRS	4.89247	5.21847	3.70163
FS-1441	YVSRLRRV	4.79574	5.41877	4.80042
FS-1442	AEIRLKRA	9.67635	9.78399	8.40119
FS-1443	AKRRTRRQ	9.30874	8.38307	7.05733
FS-1444	ALGLERRS	-0.627857	-0.613636	0.552945
FS-1445	ALKRSKRR	11.514	10.6304	8.09471
FS-1446	ASSREIRQ	0.448323	1.14404	0.453342
FS-1447	DLGRPARS	-0.20432	-0.113832	1.88084
FS-1448	DPSRSRRR	0.777761	3.15158	3.46586
FS-1449	DSSRIKRR	8.07986	10.6233	8.93838
FS-145	SATRRKRH	10.8489	9.06873	8.86557
FS-1450	EHFRKKRS	13.0606	11.9759	10.3548
FS-1451	EPHRARRG	5.81303	5.59387	6.20228
FS-1452	EPSRLVRE	3.98	5.85934	4.45119
FS-1453	EQIRQDRS	-0.0805558	0.259165	0.0469858
FS-1454	FPMRGRRG	-0.220671	-0.337289	0.170036
FS-1455	GCGRICRD	1.57064	3.73258	3.05813
FS-1456	GKRRSRRQ	9.8996	10.5608	6.66504
FS-1457	GSIRKKRF	6.2517	7.0073	6.64069
FS-1458	GTTRQRRS	9.34682	9.67154	7.93852
FS-1459	KMRRKKRF	7.32918	9.76175	8.96874
FS-146	SSGRSFRS	0.57211	0.748342	1.77952
FS-1460	KPSRHQRT	1.14431	2.09689	2.29591
FS-1461	KRSRRIRP	-0.25638	1.59858	0.134241
FS-1462	LPEAGRRS	-0.221593	-0.673027	-1.48494
FS-1463	LQRRVKRS	3.17208	3.77944	1.92121
FS-1464	LRDYIPRI	-0.691494	-1.04741	-0.313168
FS-1465	LRIRNVRF	2.76099	6.35256	7.62175
FS-1466	LSIRDARM	-0.476001	0.981086	-0.151077
FS-1467	MAARMKRK	8.0097	8.74583	8.60169
FS-1468	MSGRRLRE	3.246	3.96459	3.59886
FS-1469	NKSRESRP	-0.556878	-0.537874	-0.178499
FS-147	VASRNRRA	13.1155	12.8141	9.83319
FS-1470	PAKRPKRK	11.2055	11.9743	9.88557
FS-1471	PAQRLARS	10.1884	11.2543	9.53763
FS-1472	PIIRKSRG	9.99717	10.8772	7.97487
FS-1473	PRRRKGRN	10.1459	11.487	9.35244
FS-1474	QESQKKRS	-0.591145	-0.0857205	0.142036
FS-1475	QLLRRRRA	5.2097	3.71864	3.68573
FS-1476	RAARVPRT	7.6673	5.5327	4.3033
FS-1477	RASRAKRR	11.9476	12.3886	8.03995
FS-1478	RLCRKRRC	5.89903	6.47528	7.27847
FS-1479	RPSRPWRD	-0.108768	1.22048	0.810767
FS-148	VDIRLKRV	0.51722	1.33513	1.54045
FS-1480	RRPRPRRE	8.97696	9.92428	8.21209
FS-1481	RRRRAKRS	10.0035	9.95055	7.98954
FS-1482	RRRRFSRT	12.1294	11.9313	9.62419
FS-1483	RTDRCRRG	7.5741	8.52145	8.04054
FS-1484	SDDRLCRS	-0.385596	0.195665	-1.00331
FS-1485	SFDRKKKS	-0.340309	-0.366363	-0.0500272
FS-1486	SHQKKKRA	4.3501	2.79554	4.35207
FS-1487	SKRRARRQ	7.99344	8.92846	6.93521
FS-1488	SKSRVSRL	3.42794	1.78117	3.6514
FS-1489	SRHRVTRY	9.36772	11.338	10.7134
FS-149	VKSRKRRK	11.0258	11.7079	8.76132
FS-1490	SRSRRRRR	8.08426	8.86927	7.59948
FS-1491	SVSREDRG	-0.464073	-0.739191	-0.690122
FS-1492	TCNRRKKE	0.180774	1.51309	1.85632
FS-1493	TKSRKKRE	12.1099	10.8317	8.57773
FS-1494	TLDRSKRN	10.8726	11.2091	9.22326
FS-1495	TNNRKIRV	2.36595	4.36639	4.33833
FS-1496	TQQRSKRA	7.63424	7.61426	6.88577
FS-1497	TQVRRRRF	6.77966	10.522	7.46186
FS-1498	TTTRKNRS	8.6393	10.9569	7.73415
FS-1499	VKPRPARS	10.8848	11.0576	7.24599
FS-15	CRARGMRA	-0.759209	-0.900023	-0.752152
FS-150	VPRRPARA	9.11333	8.33845	7.62162
FS-1500	VRSRMRRA	11.019	10.2052	8.1232
FS-1501	VSSRKSRW	3.21294	3.75153	5.97267
FS-1502	WARRHKRE	10.7459	9.82748	7.82181
FS-1503	WWRRRRRS	12.1742	12.1995	8.61404
FS-1504	YLNRGRRS	8.94486	11.8123	8.66162
FS-1505	YSALHKRQ	1.14724	-1.97858	1.13408
FS-1506	YSFRKVRD	1.62353	1.48119	2.12583
FS-1507	ADHRFYRY	-0.685213	-0.761695	0.165582
FS-1508	AEARKNRP	-0.910146	0.425208	-1.58795
FS-1509	AKRRTKRD	13.2775	12.285	8.71766
FS-151	YGGRNRRV	2.00116	3.66959	4.50232
FS-1510	ALSRTARA	8.187	7.69699	6.46787
FS-1511	AQAREKRF	6.87747	8.07589	8.04229
FS-1512	ARARHRKN	3.45679	4.75132	6.59638
FS-1513	CAVRHMRS	0.659165	0.712127	1.20003
FS-1514	CFRRSKRA	9.65455	9.00761	6.15724
FS-1515	CPNIIKRS	2.46881	0.593298	1.42739
FS-1516	CQQRFKRK	9.6045	8.49673	7.5634
FS-1517	DPMLEKRS	-0.770553	-0.469071	0.308951
FS-1518	DSSRSVRP	-1.17502	-0.292868	0.506935
FS-1519	DVSRARRV	0.953636	1.01608	1.74156
FS-152	YRGRHRRF	5.94219	6.27003	6.97707
FS-1520	EKTRHARQ	8.08961	8.28381	7.03263
FS-1521	EMKRKKRV	6.72512	7.44121	8.54392
FS-1522	ESTRTRRA	8.53599	9.72829	8.0885
FS-1523	FSSRWGRG	-2.34918	0.913964	-0.211392
FS-1524	GAQRRRRA	6.18354	4.17531	4.17506
FS-1525	GPARSHRS	2.59695	5.20944	5.08974
FS-1526	GPIRRKRL	11.106	11.3813	9.25303
FS-1527	GPVRLKKK	-0.799946	-1.68458	-0.907243
FS-1528	GSLRKKRL	8.23765	9.41499	8.69082
FS-1529	GWIRSRKA	-0.332505	0.0866582	1.14139
FS-153	AAIREKRA	10.477	11.1497	8.64735
FS-1530	GWLRSKKA	-0.625033	-0.993937	-0.38999
FS-1531	HAYRHRRL	0.687408	2.15694	3.52777
FS-1532	HFKRTRRS	10.4415	10.209	8.59825
FS-1533	HRGPARRS	2.50746	2.94505	4.27401
FS-1534	ICSRAARG	-0.759209	0.039796	-0.381022
FS-1535	IEFRHKRK	-1.34557	1.38818	3.88632
FS-1536	IRFRHLRS	2.93589	3.4891	3.84318
FS-1537	IVARNHRD	4.28782	3.17335	2.87787
FS-1538	KKHKKKRV	-1.40499	-0.885209	0.391356
FS-1539	LLSRKRRR	11.6829	12.2141	9.16363
FS-154	ALCRHRRL	4.72569	5.59861	6.55449
FS-1540	LLSRVRRE	7.58876	6.32255	5.92444
FS-1541	LRYRHKRI	6.08056	8.20364	8.9429
FS-1542	LRYRHKRL	9.71171	11.6483	9.65036
FS-1543	LSRRRVRC	10.1996	7.81101	8.21917
FS-1544	MDYRGRRK	-0.963608	-0.64203	0.389724
FS-1545	MTHRWNRF	-0.190887	1.10302	-0.35009
FS-1546	NLGRLYRS	1.71702	0.0213074	0.362323
FS-1547	NNARAARS	5.10061	4.9959	5.01835
FS-1548	NTARQRRA	10.2104	11.5891	8.91757
FS-1549	PPGRMCRV	0.818778	0.646358	1.20507
FS-155	EEERRRRE	1.7252	1.87303	2.21536
FS-1550	PRARAARR	4.80242	6.53458	7.08228
FS-1551	PRRRQQRE	6.29678	4.83289	5.1278
FS-1552	PRYRRKRH	10.7971	11.7231	10.8382
FS-1553	PSERTRRT	6.48737	7.89843	7.825
FS-1554	PSRRQQRA	9.52865	8.71658	7.58184
FS-1555	PSRRTRRL	7.97849	11.7451	8.5639
FS-1556	QERRLKRI	1.74853	2.00854	2.60442
FS-1557	QRRRQRRP	0.0891436	-1.67866	0.0902978
FS-1558	QVMRRRRC	7.15881	5.85282	4.8184
FS-1559	RASRNKRP	0.256068	-0.193966	0.131527
FS-156	EINRPRRI	0.686289	-0.166101	0.217413
FS-1560	RKRRVRKD	8.8557	7.89713	6.61302
FS-1561	RLCRRSRA	6.16448	7.37494	6.04732
FS-1562	RNRRKRKG	1.48217	2.37953	2.16157
FS-1563	RPIRSRRA	11.47	11.2408	9.53787
FS-1564	RPSRPPRG	1.45812	2.68931	2.63466
FS-1565	RPSRVARD	13.4747	13.3406	9.92397
FS-1566	RRRRFERA	10.6978	10.7087	8.07205
FS-1567	RVERFKRD	12.4443	11.1177	8.39544
FS-1568	SKERSKRS	12.5949	10.5621	9.24453
FS-1569	SLGRAKRA	5.18577	5.19001	3.66854
FS-157	EPKRIKKS	3.63481	4.20491	3.25921
FS-1570	SNGRRKRS	10.9614	11.0531	9.23708
FS-1571	SPPRRARV	0.556448	0.566328	3.24352
FS-1572	SRGRLRRL	4.39089	6.31696	6.5204
FS-1573	SSSRDPRA	-1.13508	0.526284	1.07397
FS-1574	THSIKKRS	8.83951	7.9079	7.39681
FS-1575	TRGRQPRV	0.423826	0.856592	1.03999
FS-1576	TSPRTKRT	10.8056	10.5209	8.66626
FS-1577	VALRRRRH	11.0955	12.5767	9.49877
FS-1578	VFQRKRRG	12.4167	12.6986	9.42152
FS-1579	VKKRTKRD	13.7086	14.053	11.2882
FS-158	FQARLTRS	10.7777	11.4635	9.97935
FS-1580	VPERCRRQ	6.62386	9.1014	6.98048
FS-1581	YKSRTKRS	12.7915	13.7253	8.09544
FS-1582	ACIRKRRL	8.20102	8.27632	8.96001
FS-1583	AKSRQRRQ	9.64931	10.9517	7.10563
FS-1584	ALSRGKRE	11.2466	11.5735	8.55731
FS-1585	ARPRRARQ	9.6512	12.0034	7.48379
FS-1586	ASPRVARF	7.17606	7.04995	9.2441
FS-1587	DTGYPKRS	0.338215	-0.53248	2.06346
FS-1588	FAERQRRS	11.1233	10.9852	10.4155
FS-1589	FQNRRARH	9.76621	11.1379	10.2508
FS-159	GDKRVKRR	8.54177	8.95312	8.22383
FS-1590	GPGREDRF	0.0501443	-0.782468	0.429801
FS-1591	GRSRASRG	0.169195	0.354614	0.870498
FS-1592	HHCRLRRS	1.96071	1.49835	1.0242
FS-1593	HRGVTKRS	6.74597	7.14875	6.87034
FS-1594	HSSRPVRD	6.48566	7.9106	7.37636
FS-1595	KQFRALRS	4.54255	5.85771	4.56319
FS-1596	KRWRRGRA	6.8541	6.38205	4.93606
FS-1597	KSRRARRD	7.95703	9.21532	7.04484
FS-1598	KYNRGRRK	-1.68378	1.25687	2.33772
FS-1599	LMRRRRRK	8.10977	10.5823	8.58799
FS-16	CRARRRRL	9.48895	9.50567	8.35794
FS-160	GKPRVRKS	11.6358	11.5856	7.2749
FS-1600	LRSRRRRP	1.50345	3.06339	1.85202
FS-1601	MRLRIRRM	10.1277	8.77893	9.1048
FS-1602	PLRRFWRS	-0.432729	-0.244043	0.193603
FS-1603	PRALRKRD	9.95816	9.60784	8.34946
FS-1604	PWNRKNRQ	-0.249604	0.846184	3.14014
FS-1605	QKDRARRP	0.509949	-1.09216	0.362534
FS-1606	RLARASRD	6.40778	5.8103	5.22871
FS-1607	RLRRSKRC	2.93467	1.58455	3.77163
FS-1608	RQGRIARV	4.12723	2.35959	3.60728
FS-1609	RRGRAARH	7.16046	6.26705	7.78614
FS-161	GKSVKKRS	8.71541	12.0232	9.51375
FS-1610	RSARRKRK	9.41487	11.3744	7.56208
FS-1611	RYIRSERS	6.48725	8.32284	8.42
FS-1612	SDSRHSRQ	0.00726625	0.0993193	0.170036
FS-1613	SLLRERRA	-0.329804	1.10883	0.570361
FS-1614	SPRDARRS	-1.3286	-1.24294	-1.59984
FS-1615	SSSRRSRS	7.43499	8.67168	6.72649
FS-1616	STGYPKRS	0.6395	-0.300573	-0.704894
FS-1617	TSSRSARK	-0.83092	2.68032	0.359903
FS-1618	YASRGIRP	-0.625033	-0.501918	-1.11259
FS-1619	YHGRIPRE	4.84882	5.59578	4.91681
FS-162	GPSRFRKA	5.11921	5.92753	5.05402
FS-1620	YLLRRRRN	5.69943	4.73193	3.09062
FS-1621	YRCRRPRH	0.22006	1.06619	0.990057
FS-1622	ARGRYSRG	1.05348	0.970566	1.8399
FS-1623	CLRRRRRQ	8.2834	7.73741	5.4674
FS-1624	CNHRNRRR	5.52995	5.6306	6.25077
FS-1625	DVSRNARH	3.36762	3.81557	3.70241
FS-1626	EKERSKRS	9.14039	7.37668	7.92295
FS-1627	ELGDDGRT	-0.885322	-0.821473	-0.580555
FS-1628	EVDVQARD	-1.24914	0.00772908	-1.03525
FS-1629	HAWRSRRS	10.4606	8.73249	8.98997
FS-163	GRHCVRRS	3.46112	4.85679	4.63777
FS-1630	HEGREKRH	7.09436	9.28312	8.39298
FS-1631	HLERHKRV	7.07817	8.34867	8.67698
FS-1632	HSRTIKRS	5.07341	6.15158	6.18799
FS-1633	ICQRVKRV	0.729943	-0.331379	1.69441
FS-1634	KIARHYRW	0.349316	0.374241	2.68816
FS-1635	KKSRSGRH	1.49327	3.82971	4.07814
FS-1636	KNYREQRS	3.02508	2.40219	3.30432
FS-1637	KRERNKRS	12.5208	14.3926	10.7031
FS-1638	KRRLQKRS	11.6679	9.72642	9.24188
FS-1639	LEKRQKRD	14.8153	13.4523	11.4146
FS-164	GRLRPLRD	6.08142	7.10648	5.86022
FS-1640	LKWRFDRS	3.41254	4.74099	4.576
FS-1641	LLHRAKKG	1.22149	1.03687	1.31571
FS-1642	LLRRQIRT	6.81862	8.80078	8.77857
FS-1643	LQRRKKKG	-0.86324	-0.717989	0.433236
FS-1644	LSKRLGRS	9.63338	10.2811	7.46482
FS-1645	MKNRFLRS	7.49046	7.30564	7.79233
FS-1646	MSIRSDRS	1.4624	0.661796	1.58123
FS-1647	NDSRHLRN	0.542542	0.626072	1.57198
FS-1648	PISRPRRR	7.59761	8.41458	6.07248
FS-1649	RCRRNKRI	4.49915	6.14065	4.22305
FS-165	GRSRDLRG	-0.793552	-0.817338	-1.51508
FS-1650	RKRRAKRE	13.0132	13.5851	9.60074
FS-1651	RLYREKKS	0.828114	2.76648	3.88492
FS-1652	RMIRRRRY	10.8815	13.2413	9.13423
FS-1653	RRHEKKRK	-1.27436	-0.149846	-1.20772
FS-1654	RSADGRRF	-0.463416	-0.884654	-0.419186
FS-1655	RYQRRSRS	7.45272	7.54308	8.29488
FS-1656	SKGRRRKD	5.24565	6.68589	5.71539
FS-1657	SLCRYRRV	7.04533	6.78992	8.55335
FS-1658	TDNRSRKR	-0.569868	0.303793	-1.94428
FS-1659	TLLRAARS	4.66511	4.37722	3.857
FS-166	GRSRELRQ	2.87433	2.42491	4.09175
FS-1660	TVSRTGRQ	0.744325	2.1866	3.07171
FS-1661	VLHRNKRT	9.47212	9.93503	9.22225
FS-1662	VRRRVQRM	9.65154	8.64434	6.99313
FS-1663	VRSRSIRS	11.2724	11.8275	8.5448
FS-1664	YCLRKRRM	8.61284	9.15244	7.83818
FS-1665	YIHRIPRS	2.68306	2.75463	1.67991
FS-1666	AERRSVIR	-0.388906	-2.18495	-0.340955
FS-1667	AVRRLVGN	-1.38361	-1.33515	-1.07985
FS-1668	DGRRFRQA	-1.15304	-1.53467	-0.447776
FS-1669	DKRRSVRI	0.235969	-0.291432	0.739723
FS-167	GSRRWGRY	-0.565002	1.18608	2.00597
FS-1670	ERKRECQL	0.0359966	1.39795	-0.461502
FS-1671	FQRRMAGM	-0.225369	-0.266264	0.305812
FS-1672	KRRRSLHH	4.30037	5.49834	6.06854
FS-1673	KSARSVRA	6.74314	6.7323	6.99562
FS-1674	KVKREAEK	5.11119	4.38856	5.04562
FS-1675	LHKRQVGD	-0.324431	-0.438703	0.0739827
FS-1676	LRKRDVSV	4.01517	6.69634	7.00096
FS-1677	PERRDVCW	-0.617246	-1.11676	0.840653
FS-1678	RAARRAAG	-0.696706	-0.0529898	-1.32664
FS-1679	RAARSLLQ	1.57116	0.801899	5.01073
FS-168	GSSRPYRC	2.07573	3.40622	3.1629
FS-1680	RAKKIFGW	1.6911	0.732352	0.40609
FS-1681	RAKRVSWD	-0.617246	0.0989733	0.302363
FS-1682	RALRNVWQ	-1.31916	1.57564	0.167068
FS-1683	RARRFSGL	-0.486155	-0.257983	0.853273
FS-1684	RARRTLGH	6.42775	8.1102	7.53451
FS-1685	RARRVLEA	-0.495692	-0.739191	-0.65954
FS-1686	RASRDVAQ	3.27527	3.03002	3.79886
FS-1687	RCRRALRR	3.86869	3.85449	7.16491
FS-1688	RCYRSCET	-1.31916	0.463346	-0.397506
FS-1689	RDDRSTSF	1.20397	-0.677479	2.85447
FS-169	GVARVRKS	7.75829	6.48214	7.18459
FS-1690	RDKRALKQ	5.74007	8.75401	8.98495
FS-1691	RDKRKLGA	-0.963608	0.648154	1.45277
FS-1692	RDRRQATE	3.39615	4.97558	3.64101
FS-1693	REKRDVQP	10.7937	12.32	8.98988
FS-1694	REKRFTFV	-0.941923	0.437025	3.15765
FS-1695	RELRNVGV	-1.56337	0.75644	-0.780667
FS-1696	RERRDVQR	10.5576	13.2337	9.38089
FS-1697	RERRGREQ	0.640638	1.83844	1.14698
FS-1698	RERRWQDV	-0.457305	0.12194	1.79025
FS-1699	RETRSFTK	-0.268059	-1.12674	0.163137
FS-17	CRKRRKRC	4.55247	0.933808	1.07353
FS-170	HELRHRRH	10.9969	10.8721	11.0018
FS-1700	RFKKFATE	0.401406	0.983256	-0.463332
FS-1701	RFLRHTGR	2.28158	1.08402	0.702483
FS-1702	RFRRAANR	7.74866	10.4537	7.3409
FS-1703	RFRRGARS	10.1372	10.3082	8.23143
FS-1704	RFRRGLDN	10.1425	8.74753	7.172
FS-1705	RFRRLWPC	-0.432729	-0.573806	0.463961
FS-1706	RFVRFVPL	1.16993	1.75843	4.37977
FS-1707	RFYRSRKK	0.675965	1.31291	0.113503
FS-1708	RGARLVSE	0.305459	-0.751563	0.670638
FS-1709	RGLRSIME	-0.825508	0.557404	1.77688
FS-171	ISERQARF	0.81272	-0.669147	1.8619
FS-1710	RGMRALGV	-0.000680636	0.447635	0.128096
FS-1711	RGPRRASA	-0.617246	-0.430864	-0.848236
FS-1712	RGPRSSSA	-0.135059	-0.113832	-1.1398
FS-1713	RGRRSLGS	7.83201	9.89159	8.31675
FS-1714	RHKRGRGD	0.300779	2.19832	1.4977
FS-1715	RHLREVGD	2.58501	3.75712	3.93996
FS-1716	RHRKNVDR	-0.385504	1.53404	1.31797
FS-1717	RHRRSLRL	6.94027	6.95403	9.3735
FS-1718	RHYKSASP	-1.61727	-1.26977	-1.89801
FS-1719	RHYRWALG	-0.124324	3.27746	3.43621
FS-172	ISLRFKRT	7.21834	6.10338	6.82698
FS-1720	RIGRAVRP	6.16599	6.96714	7.90681
FS-1721	RIKKWLEH	-1.04474	0.181327	1.15135
FS-1722	RIKRMVFK	5.12841	5.70137	8.10959
FS-1723	RIRRNAKG	9.77328	9.21096	7.22948
FS-1724	RKFRDLLK	-0.828211	-1.86286	0.750809
FS-1725	RKGKSSSA	-1.16722	-1.17357	-0.784459
FS-1726	RKIRTVGN	5.44421	7.7896	7.77259
FS-1727	RKKRAAGQ	10.7699	11.7863	8.92238
FS-1728	RKMRLGDA	0.749223	0.395106	-0.75897
FS-1729	RKNRPAGA	-0.275242	-0.752191	-0.0808469
FS-173	KDYRRIRF	0.142709	-0.373703	0.735807
FS-1730	RKNRSHIP	0.265761	-0.138177	-0.417275
FS-1731	RKNRSQIV	0.382294	1.88829	1.82442
FS-1732	RKNRSRIP	0.169195	-0.807415	1.17389
FS-1733	RKRRQSEG	10.4153	12.5597	8.8314
FS-1734	RKYRFHGG	0.84661	-1.26769	-0.102953
FS-1735	RLARALSP	5.51265	6.44706	6.15995
FS-1736	RLARRAHR	1.23446	1.49615	2.95552
FS-1737	RLGRIVDR	-0.216586	-0.370293	0.139988
FS-1738	RLGRQVDS	0.0659482	0.283214	1.6002
FS-1739	RLHRFWEG	1.60733	-1.72915	0.550587
FS-174	KHSRRRRS	10.8832	10.7124	6.67771
FS-1740	RLKKIKDD	-0.946221	-0.773881	-1.39077
FS-1741	RLKRSRLK	3.60307	6.18143	7.32922
FS-1742	RLPRDCTR	5.34337	4.96322	5.24805
FS-1743	RLPRGAEA	3.98659	2.76648	3.19044
FS-1744	RLRRGQCP	-0.20432	1.25289	-0.395798
FS-1745	RLRRSLKP	6.89542	7.62527	9.79606
FS-1746	RLRRVKTA	-0.934307	-0.993937	-0.539982
FS-1747	RLRRVVGQ	0.977962	-0.276615	1.66232
FS-1748	RLSRGTRP	1.10251	0.60686	1.38515
FS-1749	RLSRPDSG	-0.793552	-0.614548	-0.815375
FS-175	KWSRHRRM	11.4968	12.9431	11.2233
FS-1750	RLTRSNSK	-0.15181	1.67567	-1.49021
FS-1751	RMKRAGRV	5.18664	5.18768	5.87089
FS-1752	RMKRKVGA	2.20297	4.5447	4.95014
FS-1753	RMMRPVSD	-0.430303	0.271683	-0.676801
FS-1754	RMVRSVKV	3.01199	4.68723	6.85104
FS-1755	RNARIVHL	0.860836	0.10843	-0.00636069
FS-1756	RNHRDAGA	1.30398	0.108792	0.263046
FS-1757	RNKRESGK	8.4397	9.42476	7.74623
FS-1758	RNKRSHSG	5.73656	8.2286	6.54585
FS-1759	RPEKSVNK	-1.60694	0.260556	-0.528382
FS-176	LKARRKKS	7.34066	8.83577	7.55573
FS-1760	RPKKRAET	-0.848451	2.01152	0.187107
FS-1761	RPKRKGKC	0.0893143	0.77353	1.27534
FS-1762	RPRRDAEP	10.769	12.9455	9.92892
FS-1763	RPRRRYYP	0.0891436	0.797944	-1.17362
FS-1764	RPRRSPAQ	9.54912	10.978	8.86793
FS-1765	RPWKSVAL	1.42724	0.872988	-0.932428
FS-1766	RQARRVGG	-0.614277	-0.316127	-0.000732774
FS-1767	RQIRYSVP	0.30364	0.942415	-0.473557
FS-1768	RQKRILVN	-0.183394	-1.45593	0.612149
FS-1769	RQRRALEK	5.50194	5.75375	6.7954
FS-177	LTRRMRRD	14.0222	14.7671	9.71924
FS-1770	RQRRARFV	6.57563	8.4881	7.14366
FS-1771	RRARDMSS	2.38214	4.52913	4.21989
FS-1772	RRARSWAE	0.747963	2.17129	4.73156
FS-1773	RRARVVWC	-0.495359	-0.907858	-1.05063
FS-1774	RRFRVVSG	0.247499	-0.791946	-0.178499
FS-1775	RRKKSQDG	0.1684	-0.315872	0.531316
FS-1776	RRKRKKHR	1.02349	1.50019	2.47874
FS-1777	RRKRKKKH	-0.225983	0.662344	2.03101
FS-1778	RRKRLPEM	0.399161	0.463346	-1.64301
FS-1779	RRKRSAGA	11.33	10.7374	8.76777
FS-178	MLSPEKRS	0.0730359	-0.325161	0.83493
FS-1780	RRKRYISQ	6.79288	7.44777	9.13048
FS-1781	RRLRDQEA	0.142709	-1.21032	-0.195649
FS-1782	RRQRGAEA	0.38026	-0.365487	1.16957
FS-1783	RRRRCLNG	5.3725	5.62847	3.80583
FS-1784	RRRRFPFV	0.48343	0.473417	1.29799
FS-1785	RRRRHPDE	5.59623	5.56236	4.60307
FS-1786	RRRRLRTA	2.0283	3.89636	4.20069
FS-1787	RRRRLYWG	-0.938831	0.513421	-1.88813
FS-1788	RRRRSLPG	6.90583	8.63694	6.57244
FS-1789	RRRRSVQL	1.4254	0.510083	2.70154
FS-179	NDIREKRE	3.9196	4.37148	4.6521
FS-1790	RRTRSFSW	0.728538	1.94769	2.67825
FS-1791	RSHRDTAT	0.446497	1.00622	-0.32496
FS-1792	RSHRSCRT	0.7877	2.21984	3.58685
FS-1793	RSLRFVTL	0.300301	1.62631	1.67562
FS-1794	RSRRSPRA	11.2559	13.5577	9.98946
FS-1795	RSVRLGGP	0.0283278	0.734479	-1.32585
FS-1796	RTDRSSDR	-0.725192	-1.89822	-1.59447
FS-1797	RVARAMSI	-0.643727	0.560874	2.5716
FS-1798	RVARFVTH	0.861014	1.95998	4.546
FS-1799	RVARVARE	7.73913	5.70912	5.82265
FS-18	DYSRFVRD	1.96634	2.91213	2.73343
FS-180	NKSRSSRS	8.13374	8.25143	6.66971
FS-1800	RVCRDLMD	4.33307	7.73766	7.59918
FS-1801	RVPRTVLP	1.51719	0.946181	3.87039
FS-1802	RVRKSKGK	0.157281	-1.05102	0.116368
FS-1803	RVSKDVED	0.221678	-0.203631	-0.556812
FS-1804	RVSRFVTW	0.465185	2.01739	2.56607
FS-1805	RVVRELLQ	5.27723	8.89885	7.51417
FS-1806	RWKRPAFT	-0.258913	0.293034	-0.664609
FS-1807	RWPRSDPE	2.82578	2.72866	4.20592
FS-1808	RYARWAGA	3.253	3.54817	4.67405
FS-1809	RYHRDAGA	1.33359	1.21924	0.228618
FS-181	NMWRCPRQ	1.60669	-1.40452	-1.19982
FS-1810	RYRRGFIH	1.58714	3.7474	4.82444
FS-1811	RYSRSSAA	1.29564	1.42944	0.766659
FS-1812	RYYRDAAG	2.18816	3.06048	1.79449
FS-1813	VEKRGVHE	-1.61608	-0.802898	-0.674726
FS-1814	VERRSVNK	-1.15154	-0.638331	-0.108096
FS-1815	VLKRDVDI	1.04433	-1.54681	0.353258
FS-1816	VVARSVNG	-0.0409039	0.740271	1.63455
FS-1817	RARRGLRG	1.71123	0.637208	3.31673
FS-1818	RCKRGMKK	0.324131	0.604053	3.08969
FS-1819	REKRRGVT	0.462566	-0.94602	0.550027
FS-182	NRERSKRD	13.6232	14.5712	10.708
FS-1820	RFFRSACS	0.970013	0.0812909	-0.894873
FS-1821	RFLRSVMS	1.23102	4.09253	5.68632
FS-1822	RHERDAGV	0.321811	0.612432	-0.235964
FS-1823	RHKRKQLP	1.11172	-0.0150203	2.16785
FS-1824	RHKRWHFI	2.18587	2.24954	4.89469
FS-1825	RHRRLRGP	-1.67172	-0.893257	-1.27763
FS-1826	RKDRGASK	-0.0943884	-0.514071	0.139988
FS-1827	RKKRISAN	0.255421	0.209724	-0.0863456
FS-1828	RKKRREEK	-0.326077	2.80206	0.740386
FS-1829	RKRRCSLS	4.81348	7.32363	6.54373
FS-183	QNERSYRI	-0.222997	1.02149	0.628069
FS-1830	RLRRSLGE	4.47978	6.5426	5.3616
FS-1831	RMLRSVFS	-0.825508	-0.551296	1.65332
FS-1832	RPQRSACH	-0.243582	1.03228	2.47345
FS-1833	RQRREKGA	2.19259	3.11851	2.96008
FS-1834	RRARSPHD	8.35721	9.74468	9.01622
FS-1835	RRKRSRKP	6.72088	6.36673	6.81688
FS-1836	RRKRYRNF	1.23284	0.58201	2.94701
FS-1837	RRPRHLSA	5.26864	4.93839	5.51246
FS-1838	RRRRDHHM	7.82029	8.81513	7.36465
FS-1839	RRSRAASV	1.4624	1.71588	3.71804
FS-184	QTSRNTRS	9.03692	11.5129	9.02442
FS-1840	RSIRDILA	-1.31256	1.73916	2.37955
FS-1841	RTKKSSVQ	0.0620582	-0.697233	-0.462468
FS-1842	RVARSREL	4.73511	5.44457	7.44864
FS-1843	RYRRLTGD	-1.1714	-0.168665	1.00679
FS-1844	RYRRVITV	-0.324701	-0.578589	0.939349
FS-1845	DFERSRAF	-0.875343	-0.500965	-0.615832
FS-1846	LVVRGPPG	-0.565233	-0.564742	-0.842692
FS-1847	NFKRSVAS	0.0488778	1.11446	0.73408
FS-1848	RARRPHFD	-1.24546	-0.200978	0.258698
FS-1849	RCRRGFGV	0.0620582	1.4178	1.47838
FS-185	RAERAARF	0.623557	2.79388	2.54616
FS-1850	REKRAAEQ	7.92561	9.36802	8.96292
FS-1851	REKRDSVC	1.10941	-0.613507	2.30728
FS-1852	REKRSEYS	3.08856	3.80788	3.20215
FS-1853	RFKRWKAE	3.26564	4.71594	6.23595
FS-1854	RFRRSETP	6.50331	5.93433	5.17531
FS-1855	RKKKSISL	0.218027	1.42406	3.46582
FS-1856	RKKRGYRD	10.4867	11.1701	8.83181
FS-1857	RKKRLEEQ	-0.192923	1.09943	0.071382
FS-1858	RKRRSQDG	8.67421	10.1348	6.23095
FS-1859	RLCRSVSG	0.287641	0.970566	1.10987
FS-186	RETRSARD	4.30605	4.67271	5.63513
FS-1860	RLRKCVEQ	-0.549302	0.53032	1.13554
FS-1861	RLRRVSHQ	-2.00713	0.557121	1.97705
FS-1862	RNKRDTMV	12.3009	13.1874	10.8623
FS-1863	RPRRSAHR	8.93484	9.74255	8.88815
FS-1864	RQKRRAKP	5.32562	6.71502	6.66472
FS-1865	RQKRREER	-0.0741338	1.57119	0.904619
FS-1866	RRRRDLGG	3.59941	2.22657	1.75024
FS-1867	RRRRELEP	10.8564	11.0416	7.472
FS-1868	RSKRDGSE	3.53215	5.28575	5.42794
FS-1869	RSKRNIIG	6.50061	8.47324	8.95386
FS-187	RIERVARV	2.35608	1.27889	4.15417
FS-1870	RTKRQIPH	7.67593	12.0135	8.91515
FS-1871	RVKKEWEE	-0.777965	-0.527201	-1.03418
FS-1872	RVKRNILA	5.26775	8.45478	8.23753
FS-1873	RWRRTKGA	-0.133489	-1.53185	-0.0248355
FS-1874	VQARDLGP	-2.03689	-0.416601	-1.56584
FS-1875	YIPRILGP	-0.848858	-0.993937	-2.27443
FS-1876	AFRRGVTK	-0.242196	-0.144332	-1.52012
FS-1877	AGRRSEAE	-1.99618	-1.74754	-0.59026
FS-1878	DFVRSITP	-0.721144	-0.816743	-2.11233
FS-1879	ERRRQAGA	-0.934307	-0.697233	-1.88765
FS-188	RLLRHKRM	8.79152	8.2038	6.10787
FS-1880	ESKRLVDT	-0.697916	0.317926	0.434334
FS-1881	IKKRFQTT	-0.86324	-1.0616	-0.368421
FS-1882	LQGREQLT	0.514856	-3.14276	-0.352483
FS-1883	LRKRLTPL	-1.32232	-0.870316	0.455675
FS-1884	LRKRSVDQ	6.21264	7.14742	6.9287
FS-1885	RAARFAKT	-1.43776	0.406704	0.00762028
FS-1886	RAPRSVGG	-0.250208	0.301764	0.769188
FS-1887	RCRRQFQE	0.18946	1.1616	1.90094
FS-1888	REKRKNRT	0.750677	1.6194	-0.319561
FS-1889	REKRSISD	9.33939	11.326	8.90499
FS-189	RLWRKSRS	9.72429	8.99462	8.13158
FS-1890	RERRSEEP	-0.883827	3.44994	0.678371
FS-1891	RFKRDPNQ	5.07288	6.20294	6.47116
FS-1892	RFRRDLVK	3.59735	6.06429	7.07881
FS-1893	RGPRGKGK	-0.459273	-0.333174	-2.09764
FS-1894	RGPRSATH	3.56193	2.79494	2.66769
FS-1895	RHKRVHSG	-1.20285	-0.375799	-0.241337
FS-1896	RHLRSAGS	1.17514	-0.110069	2.17016
FS-1897	RHTRSYDY	1.79311	2.03233	4.90036
FS-1898	RIKRQHSS	4.54898	5.06489	4.00975
FS-1899	RIRRDVRV	8.22262	10.3836	7.12154
FS-19	EGQRKRRN	11.4279	10.7332	8.21598
FS-190	RQGRFDRS	4.74754	6.18226	4.84783
FS-1900	RKAREVCD	5.27449	5.40261	4.27034
FS-1901	RKARYAIQ	1.14887	3.0702	5.58656
FS-1902	RKGRSYGS	2.38003	4.19406	3.35236
FS-1903	RKKRRRES	4.55074	6.12007	4.84991
FS-1904	RKMRDDER	0.00726625	-0.389559	-1.40071
FS-1905	RKRRDVMQ	8.11022	9.14288	9.14145
FS-1906	RKRRHAKP	10.5366	11.1138	8.48115
FS-1907	RLKRVEDQ	-1.61499	0.449182	-0.816811
FS-1908	RLRRGLAA	0.84106	1.21627	1.44127
FS-1909	RMAREVAA	6.14525	4.78397	6.63082
FS-191	SGGRTKRY	8.79686	10.7464	9.18073
FS-1910	RNKRFYGG	0.307152	0.312003	2.91428
FS-1911	RNKRSTQI	10.5276	12.3034	10.8655
FS-1912	RNRRGAIT	5.05567	6.46402	7.54075
FS-1913	RPRRPNGD	-0.861107	-0.811589	0.0589947
FS-1914	RPVRCVEA	2.18549	3.43082	3.28521
FS-1915	RQARFSSQ	-1.24546	-0.103471	0.0874035
FS-1916	RQNRSVRL	2.12083	3.5331	4.00083
FS-1917	RQRRSELG	2.30174	2.46096	2.20067
FS-1918	RRKRFPGK	0.559594	2.62668	3.28375
FS-1919	RRKRSVAQ	4.44184	4.31015	4.10658
FS-192	SGHRTRRY	7.00273	8.01522	8.1603
FS-1920	RRPRGTMQ	4.43952	4.2526	6.41828
FS-1921	RRPRRVEA	1.665	1.8158	3.68669
FS-1922	RRRRERDD	7.16101	10.147	7.38238
FS-1923	RRVRIVSR	-0.896613	0.173513	1.35288
FS-1924	RRWRSLRP	-0.387918	2.11646	2.35241
FS-1925	RSGRGPFG	-0.792447	-2.28584	-0.384433
FS-1926	RSGRSRSR	-0.644563	-0.505061	-1.40761
FS-1927	RSIKSVPE	0.273225	-0.943918	0.474588
FS-1928	RSKRDYTP	6.07297	5.95759	6.83038
FS-1929	RSKRIWLD	0.312474	0.095634	0.361607
FS-193	SKRRDKRW	8.32745	9.3804	9.36058
FS-1930	RSKRSALR	8.66901	9.73526	9.58154
FS-1931	RSKRSPGG	9.78649	8.87953	8.00642
FS-1932	RSPRSAST	4.65652	5.45869	7.3252
FS-1933	RSRRLAEQ	0.187644	2.91232	3.13733
FS-1934	RSYRIVRT	5.65317	7.17499	7.7891
FS-1935	RTKRELEN	14.2472	14.1899	11.5731
FS-1936	RTMRSVGL	5.41123	6.10773	5.69964
FS-1937	RTRRTSKP	0.687077	3.01928	2.43806
FS-1938	RVARVRGG	-0.220671	-0.337289	-1.51052
FS-1939	RVKRQKIS	2.5089	3.07572	4.79627
FS-194	SQGRRRRP	-0.188228	0.827611	0.792985
FS-1940	RVPRDWDP	-0.332505	-0.446401	1.10849
FS-1941	RYCRGVSA	-0.864034	-0.375799	-0.443884
FS-1942	RYRRHGTH	3.49984	5.79113	6.49902
FS-1943	RAHRSVLA	-0.831847	-0.149846	2.24131
FS-1944	RALRSSGT	-0.0204467	-0.352636	0.495071
FS-1945	RDKRSALQ	8.55727	10.3538	8.41996
FS-1946	RDRRAAGS	6.35128	7.74726	5.91169
FS-1947	RFGRQDEG	-2.88968	-0.0903545	-0.33633
FS-1948	RFKRKLPK	0.844484	1.93685	3.55242
FS-1949	RFPRTWWQ	0.216842	-0.0616743	0.886099
FS-195	SRDRRRRE	10.8242	10.7556	7.21712
FS-1950	RGKREAGL	10.749	12.0087	9.85486
FS-1951	RGKRSAGP	11.6426	13.7686	9.13229
FS-1952	RGRRSLEF	4.8768	7.63977	7.06014
FS-1953	RHARNVDR	6.91924	10.6946	9.35973
FS-1954	RHKRKVFE	0.59137	1.75424	4.33976
FS-1955	RHLRSKVT	-0.108768	-0.365487	0.463961
FS-1956	RIRRGTDE	12.4251	12.2099	8.36607
FS-1957	RKKRSEYY	5.83626	8.30287	8.51614
FS-1958	RKKRSQTY	8.0841	10.1554	9.02487
FS-1959	RKRRGTKG	8.40075	9.53386	8.24211
FS-196	SSFRFPRT	0.00726625	0.494932	1.36617
FS-1960	RKRRPYGS	-0.104893	0.526284	-1.99677
FS-1961	RKVRDKIS	-0.364409	-1.49878	1.36617
FS-1962	RLKRNIGY	4.51954	7.70985	8.24275
FS-1963	RLKRTNGN	0.423814	2.25953	1.10392
FS-1964	RPRRFFPG	-0.922156	-0.717989	-0.223678
FS-1965	RPRRSEKQ	3.3613	4.62031	3.6585
FS-1966	RQKRSDLY	4.31893	5.3563	5.42708
FS-1967	RRKRKNKD	-0.814497	0.206974	1.0642
FS-1968	RRKRKNKT	0.116026	-2.03929	-0.0116991
FS-1969	RRKRRHHK	1.1609	4.52699	5.66321
FS-197	SSVRPARE	5.97875	7.51444	5.16764
FS-1970	RRRRDATR	13.2234	14.6418	10.0481
FS-1971	RSIRSTGS	8.51442	7.83105	8.71383
FS-1972	RSKRQEGV	1.78788	2.76538	2.39394
FS-1973	RSKRSKNQ	5.82305	7.5705	6.18544
FS-1974	RSLRSWLI	0.544673	0.463346	0.528213
FS-1975	RSNRDVFV	1.38976	1.27609	0.580189
FS-1976	RTKRYFAK	0.406778	1.70378	4.10596
FS-1977	RVKRSLGE	10.7059	12.6438	9.3394
FS-1978	RVRRNAKK	6.7248	5.96517	7.61935
FS-1979	RYKRKMTQ	-0.852735	-0.611582	-0.101129
FS-198	STARIRRN	11.2879	11.235	10.4401
FS-1980	RYRRVAEG	3.40331	4.7139	4.58131
FS-1981	DDGRTCVD	-1.74505	-1.46301	-0.525532
FS-1982	DPKRTIGQ	0.1684	-0.890516	-1.66845
FS-1983	GARRSVIG	-0.923803	0.506861	-0.670746
FS-1984	IGKRSVEY	1.52697	2.51846	3.57531
FS-1985	KVKRSQGD	3.98268	3.48465	3.75348
FS-1986	LERRSVYT	-0.699685	0.537398	-0.996991
FS-1987	PARRSVLA	-0.364409	-0.766484	-0.870951
FS-1988	RAARHVVA	0.915627	2.53391	4.87767
FS-1989	RAGRDVGS	2.62339	3.76462	2.80491
FS-199	SWNRVART	4.98152	4.02102	5.02914
FS-1990	RAGRSGKE	0.457493	0.0280887	-1.58291
FS-1991	RAKRAFLP	3.35489	4.79358	6.2887
FS-1992	RAKRFLRK	4.11306	4.73691	7.62142
FS-1993	RAKRFVSI	4.73831	4.17292	5.91573
FS-1994	RAQRSAGA	0.322312	0.0646131	1.55773
FS-1995	RARRRTPT	0.354565	2.75463	0.803717
FS-1996	RCKRDCLE	9.69704	9.33563	8.22877
FS-1997	RCRKSCEH	-0.455445	-0.922614	0.797723
FS-1998	RCRRTVSM	1.07404	2.14128	4.65168
FS-1999	RDGRDGRK	1.35971	-0.61366	-0.387422
FS-2	AERRRRRG	4.27695	3.25552	2.64035
FS-20	EHNRTPRE	6.4559	6.62833	5.96862
FS-200	TALRRARS	1.48076	0.618964	0.983067
FS-2000	RDGRDGTP	0.0974378	-0.249497	0.340491
FS-2001	REDRFFCP	-0.0818382	0.294588	-0.528825
FS-2002	REFRIIFD	-0.0826671	-0.962386	-0.342511
FS-2003	REGRDGPK	0.30529	-0.0391678	-2.05458
FS-2004	REHRSGEP	-1.09808	-0.711973	-1.70178
FS-2005	REIRSEEP	0.428947	-0.412431	-0.76192
FS-2006	REKKSNSP	-0.647605	-0.595478	-1.14744
FS-2007	REKRHRKK	-1.18798	-0.207936	-0.664898
FS-2008	REKRSNSQ	6.5476	8.6007	7.52003
FS-2009	RENRSLFT	0.285376	-0.332575	-1.12677
FS-201	THSRKKRQ	8.07854	7.90715	8.14018
FS-2010	RERRWDRG	-1.30027	-0.408035	1.72266
FS-2011	RFDRQASA	-0.397089	-0.360971	-1.29703
FS-2012	RFDRQIFI	-0.310023	-0.173171	-0.368421
FS-2013	RFDRSVEK	2.17355	0.74354	3.50652
FS-2014	RGGRDHGD	-0.696706	-0.041209	-1.4549
FS-2015	RGKRHATK	7.5935	7.52692	7.78705
FS-2016	RGKRQATA	7.14415	9.60499	6.09952
FS-2017	RGKRRREK	-0.00548561	-0.584112	-1.5154
FS-2018	RGKRSLDG	10.3828	10.45	8.84486
FS-2019	RGKRYSYK	0.221678	0.712127	1.18717
FS-202	TPKRSRRD	10.5239	10.4043	6.8564
FS-2020	RGPREVSP	2.79227	3.42144	3.26611
FS-2021	RGRRDFPE	1.74003	3.61506	3.22055
FS-2022	RHHRGRGG	-0.128218	0.955109	-0.478941
FS-2023	RHKRTIPM	6.33039	8.53018	8.42667
FS-2024	RHRRFRLD	1.23749	1.94059	2.01546
FS-2025	RHRRILQA	-0.809095	0.0866582	-0.323709
FS-2026	RHVRSYNH	0.349316	0.970566	3.01247
FS-2027	RHYRSNSP	1.05971	-1.0181	-0.216811
FS-2028	RIARVVLQ	-0.514422	-0.914268	1.20193
FS-2029	RICRDIPK	3.75715	5.67601	4.87972
FS-203	TPSRCVRI	0.644586	-1.66921	-0.41663
FS-2030	RIFRSSDF	0.780298	-0.808954	0.131081
FS-2031	RIPREVSE	7.40956	8.89444	7.69456
FS-2032	RIRRRASQ	3.15653	3.53509	4.9376
FS-2033	RISRSISE	7.45987	8.18443	7.34342
FS-2034	RKARALGT	7.97851	9.85476	7.73535
FS-2035	RKDRRKKG	0.368531	0.879273	1.04373
FS-2036	RKKRSAQN	11.735	14.0323	8.93372
FS-2037	RKKRTLRG	5.11541	8.30973	6.62394
FS-2038	RKPRDLEL	8.14393	10.9801	10.8736
FS-2039	RKRRSTNE	13.3614	13.9611	10.344
FS-204	TRSRRGRF	2.71026	5.34843	4.63975
FS-2040	RKTRSARR	7.74701	10.4375	8.66424
FS-2041	RKYREVFC	0.900403	2.75133	2.69935
FS-2042	RLDRHVFI	-0.674555	-1.38529	-0.0693396
FS-2043	RLKRDLAT	9.22048	11.2903	9.07002
FS-2044	RLRRLLWI	-1.02406	-0.859164	0.922626
FS-2045	RLYRSLGE	1.86205	4.55361	4.60685
FS-2046	RMCRVAGW	0.157091	-0.469071	0.749591
FS-2047	RMKREITT	9.07221	9.89053	7.87982
FS-2048	RNRRTHEF	-0.108768	-0.136599	0.594691
FS-2049	RNRRVAEA	2.16069	3.36916	3.97776
FS-205	VHSRASRD	6.85972	6.96308	4.81315
FS-2050	RPARDEGG	-0.0204467	-1.46497	-0.304405
FS-2051	RPARFLDS	0.466957	1.1294	1.17301
FS-2052	RPARSATG	1.63342	2.58976	2.68323
FS-2053	RPARVALP	-1.53635	-0.593726	1.31622
FS-2054	RPKRADTF	5.65144	7.20887	7.84873
FS-2055	RPKRCPRS	7.02998	6.47274	5.64549
FS-2056	RPLRSSER	-0.310023	-0.453889	-0.848121
FS-2057	RPPRPAQG	-0.495692	-0.739191	-0.973374
FS-2058	RPPRSATA	1.66125	4.97807	3.60732
FS-2059	RPRRSAGK	6.61894	6.91935	6.48373
FS-206	VLSRQKRE	11.7359	9.58611	8.73198
FS-2060	RPWKSVSE	-0.466702	0.327139	1.73364
FS-2061	RPYRAIDF	1.01367	1.46531	2.08891
FS-2062	RQERSTKE	1.50047	2.03109	2.48761
FS-2063	RQGRSGQK	-0.380777	0.885376	-0.812666
FS-2064	RQPRVDFV	-1.16642	-0.264448	-0.468814
FS-2065	RRGRAGSD	-0.603487	-0.506642	-0.432478
FS-2066	RRGRPGLK	-0.498715	-1.07724	-0.201091
FS-2067	RRKRAGGG	4.2431	4.92108	5.33085
FS-2068	RRKRNVNT	9.70943	10.8935	8.01732
FS-2069	RRKRSPTQ	11.3325	13.3359	8.55221
FS-207	VPSRQSRA	7.32435	8.36102	8.2969
FS-2070	RRKRTAVT	8.6085	9.73417	8.80042
FS-2071	RRLREAVQ	0.988565	-0.0586618	2.27889
FS-2072	RRNRSTST	4.22344	6.95798	4.28664
FS-2073	RRRKDDYA	0.650654	0.661324	-1.05132
FS-2074	RRRKSASD	-0.353712	-0.175224	0.844689
FS-2075	RRRRDLQA	8.41495	10.482	8.7341
FS-2076	RRRRELDP	11.6188	10.6581	8.5226
FS-2077	RRRREYWQ	1.56994	2.17338	5.41316
FS-2078	RRRRHRSY	6.85093	11.1259	9.14276
FS-2079	RRRRLVWT	-0.711659	0.718105	2.58171
FS-208	VVNRKARF	6.97554	8.16318	8.50624
FS-2080	RRRRRTAI	4.78851	6.2971	6.05831
FS-2081	RRRRSGAD	1.69402	0.662344	0.709409
FS-2082	RRRRVVPE	1.92181	5.11222	6.08219
FS-2083	RRSRNVST	1.86205	4.40947	5.39741
FS-2084	RRVRSYGQ	2.54823	4.26973	5.5544
FS-2085	RSARPLVQ	-2.44912	0.431521	-1.67471
FS-2086	RSFRSGDG	0.520827	-1.18	0.00796885
FS-2087	RSKRDPDL	-0.407693	0.762672	0.503435
FS-2088	RSKRTEQD	-0.228469	1.40539	1.56086
FS-2089	RSRKEVEL	0.0686847	0.379665	-1.75426
FS-209	WGPRFKRL	6.85651	8.42649	8.50122
FS-2090	RSRRLQQR	-1.41294	-1.28305	-0.156494
FS-2091	RSRRVQCH	-0.135059	-0.538501	-0.772868
FS-2092	RSSRDSSA	-0.527593	-0.414663	-0.309534
FS-2093	RSYRGISS	1.38802	-0.629769	0.639317
FS-2094	RTARSTNK	5.26278	7.86852	5.51393
FS-2095	RTKRYVVF	4.82399	4.06279	6.55617
FS-2096	RTRREAPR	11.6029	11.3992	9.4727
FS-2097	RTRRLLWA	-0.0202384	0.591286	-0.32794
FS-2098	RVGRSLPT	8.92393	10.1865	8.81069
FS-2099	RVKRFIQE	5.74994	5.52963	5.9218
FS-21	EIKRKWRS	2.15389	3.65057	5.03895
FS-210	WHSRRKRL	9.8312	11.6956	10.6475
FS-2100	RVKRGSKV	2.43081	3.32955	4.44721
FS-2101	RVKRGWVW	2.07494	4.36836	8.77424
FS-2102	RVLRSDGK	1.53527	-0.134171	1.58734
FS-2103	RVPRSVPR	2.17166	2.66487	3.13179
FS-2104	RVRRAAAE	12.3556	11.6242	8.71824
FS-2105	RVRRAAQG	8.9846	8.61029	7.68305
FS-2106	RVRRAGQG	3.75841	5.43055	4.93612
FS-2107	RVRRAVRI	2.87924	2.84571	5.1171
FS-2108	RVRRRGSP	-0.273104	2.04899	2.00367
FS-2109	RVSRSSSA	2.76346	2.21515	2.58992
FS-211	AASRLARG	0.553108	1.10663	0.636262
FS-2110	RVWRATSS	1.30244	0.782629	0.938357
FS-2111	RWRRSAPG	8.13519	8.61674	5.75969
FS-2112	RYKRWRKH	4.43671	6.03445	5.35601
FS-2113	RYSRGVLS	0.374325	0.104212	0.695755
FS-2114	VSKRHVRI	-0.646811	1.47406	2.71057
FS-2115	VTKRSLSP	1.17796	3.30219	4.47704
FS-2116	WWARSVGG	0.296905	0.812692	1.72576
FS-2117	YPKRSAGE	-0.539507	-0.563653	0.202365
FS-2118	CVRRSPCA	-0.380777	-1.7145	-0.389799
FS-2119	EKKRKFIK	-0.691494	-0.493484	-0.629241
FS-212	AFSRAYRS	2.66993	1.71253	3.10055
FS-2120	FRKRSHSK	-0.35647	-1.20237	-1.04343
FS-2121	KARRFVEQ	-0.771555	0.44662	-0.0659376
FS-2122	KKKRVVPK	-1.73808	-0.375799	-0.93686
FS-2123	LKKRIKSV	-0.487762	-0.595478	0.647436
FS-2124	LRRRGPGK	-0.105432	-1.37181	-1.45196
FS-2125	LSKRDTGA	3.2735	2.38758	1.15944
FS-2126	MKRRSVTM	1.47501	0.932992	2.47794
FS-2127	RACRLVHD	-0.975047	-0.538501	-0.87403
FS-2128	RAKKGLGM	1.04626	0.216486	0.931616
FS-2129	RAQRSPQQ	-0.476243	0.538795	1.61796
FS-213	AKERLKRK	9.06684	9.77795	9.62251
FS-2130	RARRALRR	3.99484	4.88842	7.04353
FS-2131	RARRGPSP	-1.24902	-0.123034	-0.828119
FS-2132	RATRKIGI	-0.495692	-1.56045	-0.100997
FS-2133	RDKKSLLQ	0.496822	0.301764	-0.611001
FS-2134	REKRGGET	-0.448202	0.844992	1.95136
FS-2135	REKRRQRN	2.69626	5.05515	5.0141
FS-2136	REPRLVGG	-1.43776	-0.279931	0.256212
FS-2137	RERRDAGR	9.54721	10.6742	9.1389
FS-2138	RFARHVSP	10.4987	9.18491	9.5584
FS-2139	RFPRAAHP	3.14915	2.74762	4.10525
FS-214	ALVRTRRC	5.77163	6.02834	5.42841
FS-2140	RFWKSAPP	-0.578199	0.201625	-1.15329
FS-2141	RFYRYMGR	0.063466	0.963595	-0.332687
FS-2142	RHHRAAAT	-0.186774	1.63208	1.17985
FS-2143	RHKRVGTL	0.0897577	0.0513469	2.37648
FS-2144	RHRRAAGG	5.47447	4.69283	5.60157
FS-2145	RHRRGQET	0.466274	0.562765	2.25785
FS-2146	RHRRRGSP	0.761213	1.80745	1.38831
FS-2147	RHTRSIFW	4.66511	4.44571	7.05263
FS-2148	RIFRSIKQ	0.089357	2.9148	5.31329
FS-2149	RIKRAEGW	6.50138	7.28345	7.15003
FS-215	APERERRS	8.77983	11.7066	7.74225
FS-2150	RIMRDSGL	-1.40895	0.545117	0.803717
FS-2151	RIPRSREV	1.64275	3.43627	3.30018
FS-2152	RKFRSGLI	-0.364409	0.0989733	-0.281675
FS-2153	RKKKRQSL	0.375779	0.238826	0.449188
FS-2154	RKKRLEPT	1.02249	1.98628	2.50802
FS-2155	RKKRNGLT	5.12365	6.10555	6.82301
FS-2156	RLKRYHSQ	1.21076	-0.313769	1.60419
FS-2157	RLRKGCGA	-0.162315	0.798429	-0.0331979
FS-2158	RMRRHHHH	2.41501	4.45778	5.23492
FS-2159	RNKRKVFS	0.527595	1.39255	3.13603
FS-216	APSRRSRS	9.21148	8.84162	7.91224
FS-2160	RNKRTCSA	2.23543	3.57139	2.81727
FS-2161	RNKRTCSE	4.64348	4.66222	4.25879
FS-2162	RNRRRVCK	-0.833445	-0.213693	0.89752
FS-2163	RNRRVTRR	10.833	11.7854	10.3611
FS-2164	RPKRGWVW	-0.398357	-0.528856	2.43705
FS-2165	RPRRLLQA	-1.03145	-0.941452	-0.712669
FS-2166	RPRRPRGA	2.20758	1.10038	1.47927
FS-2167	RQGRSHHL	0.536806	1.00647	2.01945
FS-2168	RQGRVISV	-2.08012	-0.186674	0.162544
FS-2169	RQKRGWMW	-0.547322	2.65012	2.99582
FS-217	ARARNKRE	9.23044	10.8494	7.51631
FS-2170	RQKRSVSI	3.57015	5.04203	6.26928
FS-2171	RQPRLVGA	-0.691494	-0.655688	-0.38999
FS-2172	RQRKESET	-0.96091	-0.283014	-0.371492
FS-2173	RQRRDLLN	6.29678	11.7353	11.3262
FS-2174	RQTRSSTE	0.509949	2.12867	2.16937
FS-2175	RQVRYLEK	0.661582	1.05407	1.72375
FS-2176	RRARASDR	3.29814	2.189	4.92458
FS-2177	RRARFLHE	0.339891	2.96783	5.38257
FS-2178	RRMRRAGQ	3.82396	5.27803	6.42868
FS-2179	RRPRRVIA	-0.111937	2.08413	3.80529
FS-218	AVARLKRS	12.9177	10.9936	8.99606
FS-2180	RRQRRVAG	1.2148	1.08154	1.63151
FS-2181	RRRRKVLA	-0.243715	1.09283	1.12808
FS-2182	RRRRYKKK	-0.133489	-0.186674	-0.000732774
FS-2183	RSKRSLSC	1.81108	2.42491	5.06684
FS-2184	RSKRSSSH	7.91816	8.70239	6.80426
FS-2185	RSNRQLGI	0.464565	-0.690528	0.216498
FS-2186	RSRKAKEE	0.169195	-0.905408	-0.372855
FS-2187	RSRRCTCF	-0.747058	-0.987604	-0.962555
FS-2188	RSTRFAAT	-0.539507	-0.333819	1.52327
FS-2189	RTKREAGA	10.5815	10.4716	7.02406
FS-219	CGKRFKKN	1.19503	-0.0472191	1.28367
FS-2190	RTKRSAFF	7.38813	8.85667	9.07387
FS-2191	RTRRYTLF	2.36841	3.81527	4.22579
FS-2192	RTYRWLSA	-0.657116	1.48119	0.201439
FS-2193	RVARHAAP	7.60942	8.48853	8.41981
FS-2194	RVCRSDNT	2.30174	1.13473	4.00683
FS-2195	RVGRGVSI	-0.488081	-0.0472191	2.08658
FS-2196	RVKKSPPE	3.38466	4.49181	5.52738
FS-2197	RVKRRADP	8.92322	9.2674	8.27435
FS-2198	RVTRYSNI	-0.80769	-0.0708725	0.614662
FS-2199	RWKRNLDF	6.47207	7.97316	10.6638
FS-22	ELSRTGRS	3.94393	5.44131	5.19082
FS-220	DAARVARF	1.8834	3.11851	3.56312
FS-2200	RWNRFAMI	0.704403	-0.675375	-0.478321
FS-2201	VVKRDVDE	1.71019	1.33857	2.31934
FS-2202	VYRRSLGK	-0.0765228	-0.584112	-0.110181
FS-2203	RARRSMDE	10.2482	11.1412	8.05503
FS-2204	RDARMSDA	-1.21439	0.406704	0.769188
FS-2205	RDKRKQRQ	1.76659	4.76057	3.4324
FS-2206	RDQRSVLA	-0.0378706	-0.364513	2.36613
FS-2207	REKRAKIK	-1.38479	0.0659004	0.589631
FS-2208	REKREKIK	-0.770553	-0.625525	0.291463
FS-2209	RGKRFRPR	-0.464073	0.0564847	0.307842
FS-221	DDERSKRI	0.272153	0.272967	-0.987416
FS-2210	RHARFGKK	0.850896	-1.51958	1.20631
FS-2211	RHKRQSGV	5.9704	7.28906	6.66331
FS-2212	RIERVIGA	0.266599	-1.07456	0.338239
FS-2213	RKKRFVSS	9.33998	10.7399	11.2045
FS-2214	RKKRLENR	1.32115	0.582087	0.84011
FS-2215	RKLRDVLQ	2.03788	4.72725	4.95286
FS-2216	RKRRLVAP	3.99102	5.01968	5.53108
FS-2217	RKRRSTDF	9.58432	11.155	9.05518
FS-2218	RKSRGTST	1.50496	2.63067	2.68454
FS-2219	RLKRALDF	6.13075	7.48016	7.28771
FS-222	DFERKARE	0.923776	0.123012	0.387124
FS-2220	RLKRDRSA	6.32906	8.55477	8.67861
FS-2221	RLKRVVPD	3.21493	5.11948	5.99545
FS-2222	RMKRYILH	2.82297	6.82118	8.56896
FS-2223	RNVRFSDE	0.544673	-0.141019	-1.684
FS-2224	RQARAVPQ	3.00524	5.05781	5.46092
FS-2225	RQDRSKGT	0.0347668	-0.0846392	-0.182437
FS-2226	RQKRLSHV	1.31146	2.12806	2.36406
FS-2227	RRGRSGGA	-0.324701	-0.173171	-0.876792
FS-2228	RRKRIVGG	0.169195	1.21627	2.07939
FS-2229	RRKRLDWC	2.36292	2.50001	3.01214
FS-223	DGGRVSRS	3.40419	4.59445	5.65778
FS-2230	RRKRSIEE	9.81224	9.11364	9.54965
FS-2231	RRKRYALT	5.602	9.09703	7.91923
FS-2232	RRRRDVVT	11.0958	11.8255	8.98025
FS-2233	RRRRHEGP	3.51678	4.96304	4.68517
FS-2234	RRRRSILF	5.15063	6.77451	8.96291
FS-2235	RRRRYEGH	0.411312	0.838561	-0.245913
FS-2236	RSDRSVPS	-0.464073	-1.02201	-0.799447
FS-2237	RSERSVIL	-0.162315	0.494932	-1.51296
FS-2238	RSRKAVDW	-0.617336	2.48097	2.20805
FS-2239	RSRRALPP	7.75511	7.45704	7.11767
FS-224	DKRRTKKA	1.81246	1.60629	3.03417
FS-2240	RTIRSFEG	3.24302	4.83388	5.83422
FS-2241	RTPRAVRP	4.9549	5.04943	7.16214
FS-2242	RVKRTHVP	4.21514	8.00526	3.96775
FS-2243	RVKRYRQS	3.12886	4.28602	5.20619
FS-2244	RVNRSVHE	0.826016	3.33902	3.78056
FS-2245	RVRRLFCR	0.940571	1.5088	0.360708
FS-2246	DQKRSLES	-0.763838	-1.15902	-0.0941708
FS-2247	KIKRSVSP	4.12945	3.6261	4.31566
FS-2248	KTRRSVDG	6.46225	7.09471	5.85549
FS-2249	QEKRSVFQ	-0.752441	1.00622	0.632354
FS-225	DLGRAKRF	6.93786	8.16514	9.16296
FS-2250	RAKRGNIH	0.0194173	0.244784	1.46449
FS-2251	RAPRSKVP	0.556191	0.0996623	1.61796
FS-2252	RARRAVDK	6.75751	6.96035	6.15013
FS-2253	RDRRGCFA	-0.438466	-0.062097	0.916351
FS-2254	REKRGNGW	-0.780665	0.970082	2.14746
FS-2255	REKRQAKH	8.14797	10.8912	9.39758
FS-2256	REKRWSVS	0.749493	1.6398	3.67519
FS-2257	RFARMIEQ	1.15897	3.39198	3.52645
FS-2258	RFKKNAGL	0.959973	-0.927265	0.127725
FS-2259	RFKRAAGK	11.2179	12.1829	9.20623
FS-226	DSGGARRS	-0.625033	-0.697233	-0.757216
FS-2260	RIKKSKMI	-0.171157	1.15595	-0.503997
FS-2261	RIKRAGGF	6.33973	8.6319	7.17528
FS-2262	RKARWLRA	8.22136	9.38709	8.10689
FS-2263	RKGRVVID	-1.40862	-0.367932	0.767256
FS-2264	RKKKEEEM	-1.02945	-1.14729	-0.38999
FS-2265	RKKKHRKN	0.00726625	-0.00103404	-1.44625
FS-2266	RKKRIKRR	13.1194	14.4506	11.5414
FS-2267	RKKRKAAP	5.91178	5.86535	5.50481
FS-2268	RKKRKSPK	0.830279	2.90761	2.05959
FS-2269	RKKRQVPY	7.31694	7.20468	5.83851
FS-227	EALRQKRA	6.68141	7.12122	5.03982
FS-2270	RKKRSTKK	5.56116	7.13249	6.84889
FS-2271	RKKRVHFH	-0.21511	-0.149846	0.343372
FS-2272	RKRRSKSR	5.87273	6.56124	5.22809
FS-2273	RKSRPVSV	0.442847	-0.35903	1.4656
FS-2274	RKWRSWKV	1.06623	1.35462	0.0618845
FS-2275	RLGRSIDD	5.11096	6.98257	5.82064
FS-2276	RLKRHPEE	1.19638	3.98496	3.44871
FS-2277	RLKRSPDK	9.8069	12.0886	8.67614
FS-2278	RLLRDADD	-0.831847	-0.573788	-0.46355
FS-2279	RLRRRREG	1.82946	1.87764	1.54219
FS-228	EARRTMRS	6.84179	6.18374	7.337
FS-2280	RLRRSLPP	7.14891	6.52378	7.39341
FS-2281	RMARNVLK	2.2707	2.21919	4.88356
FS-2282	RNKKQNSQ	1.09449	-0.49988	-0.768056
FS-2283	RNRRHIEK	6.22504	6.5638	6.50301
FS-2284	RPKRKVAP	1.88834	0.65862	3.07909
FS-2285	RPRRYLYQ	3.25121	3.49553	5.12324
FS-2286	RPSRQIHK	1.17514	-0.222553	1.59431
FS-2287	RPSRSGGR	-1.06643	-0.551296	-0.60642
FS-2288	RQCRSSQG	1.60733	0.149055	1.21014
FS-2289	RQKRDPAF	2.89656	3.65035	5.35843
FS-229	EEIRVNRS	2.32543	0.724084	1.68862
FS-2290	RQKRNKIP	0.00726625	-0.821262	0.672028
FS-2291	RQKRQLWD	5.30441	8.16533	8.69846
FS-2292	RQPRSNGD	0.462706	-0.490014	1.56385
FS-2293	RQRRQERR	1.0202	1.69646	2.98725
FS-2294	RRKRAVNP	5.19171	3.82752	4.63777
FS-2295	RRKRCMRH	6.22729	8.54777	6.72489
FS-2296	RRKRKKEV	1.15815	-1.14758	1.20862
FS-2297	RRRRGAPE	6.8046	6.50269	6.23378
FS-2298	RRRRRKES	2.9068	3.94412	2.81408
FS-2299	RRRRSSSV	3.14673	3.16777	3.51899
FS-23	EPRRSRRK	3.3508	6.04227	5.36488
FS-230	EFERRWRS	-1.80049	-0.414663	0.0589947
FS-2300	RRVRDKDG	0.770008	1.61602	2.03765
FS-2301	RRVRSVIL	-0.108768	-0.0349039	1.29976
FS-2302	RSARDVSS	9.56213	8.77885	6.81866
FS-2303	RSGRDSGY	-0.464073	-0.845614	-1.57865
FS-2304	RSKRKKEV	1.2148	-0.317133	-0.336597
FS-2305	RSKRQLRR	5.77252	8.83078	9.30199
FS-2306	RSKRRDAN	-0.438407	0.400522	2.06946
FS-2307	RSKRRWAP	0.891038	0.790028	2.12441
FS-2308	RSLRDLME	0.906116	1.52308	1.88898
FS-2309	RSLRSQIR	0.116026	-1.95327	0.712343
FS-231	EKSRAKRQ	9.72408	8.10463	6.51143
FS-2310	RSRRDFGL	2.52485	5.69361	4.77972
FS-2311	RSRREASG	3.69833	2.30679	2.32749
FS-2312	RSRRGIFI	1.57353	2.13131	4.69839
FS-2313	RTKRDYDF	5.4841	7.94442	9.08207
FS-2314	RTKRLTAQ	-0.309585	0.416822	1.30156
FS-2315	RTRKFVVD	0.233171	-0.721116	-0.0413493
FS-2316	RTRRSINS	7.79867	8.93455	7.56511
FS-2317	RVKRDLVL	8.24231	10.9668	9.42372
FS-2318	RVKRRLLM	1.77878	2.83924	5.2072
FS-2319	RVRRQIHA	8.32417	8.67686	7.57094
FS-232	ELNRSKKD	0.784508	0.280201	0.715408
FS-2320	RYQRSHDD	0.7073	-0.328471	0.763642
FS-2321	RYRRWMKN	-1.36578	-0.188468	2.72722
FS-2322	SFRRAFLI	-1.88688	-0.149846	-1.34352
FS-2323	YPKRSSEV	-0.276531	-2.0034	0.0810274
FS-2324	RAARSRGA	-0.759209	-0.113336	-0.258828
FS-2325	RALRSLDL	3.52405	2.7968	4.64685
FS-2326	RARREALR	7.36621	9.91356	7.3023
FS-2327	RCRRCVVV	-0.668736	0.653802	1.36227
FS-2328	RDARSVRD	2.71337	4.77275	5.93478
FS-2329	REKRFCTG	2.74758	4.22439	4.57718
FS-233	ENARKIRT	3.31836	2.60574	2.12079
FS-2330	RERRADHV	1.38976	0.278457	2.33957
FS-2331	RFDRFILT	-0.834722	0.559831	1.86803
FS-2332	RFIRGVVD	3.17208	2.98307	5.274
FS-2333	RGKRSCHA	5.24508	5.0453	5.61272
FS-2334	RGPRAVST	0.539527	0.906043	1.39677
FS-2335	RHKRMCQG	1.23411	0.787005	3.08353
FS-2336	RHKRSLLR	3.75109	5.29975	6.4364
FS-2337	RHRRHHHQ	2.13325	3.45317	3.9956
FS-2338	RIKRDSQG	12.5207	13.5127	10.482
FS-2339	RIRRMADA	8.39578	10.4658	8.10961
FS-234	EQRRRRRQ	8.67645	6.62924	6.29126
FS-2340	RKARSYIK	-0.054472	0.583323	3.7197
FS-2341	RKGRSEDI	0.927541	1.18039	-0.196531
FS-2342	RKKRIVTG	4.572	4.97364	5.78809
FS-2343	RKKRLKES	0.748537	2.21405	1.92994
FS-2344	RKKRPGGG	0.0138225	0.393569	-0.0780557
FS-2345	RKKRTTSA	8.37339	8.68795	6.28184
FS-2346	RKRRDTGG	5.14105	4.43594	2.792
FS-2347	RKRRETSQ	13.8637	14.8864	10.0784
FS-2348	RKRRIVSG	-0.705911	0.0646131	-1.34942
FS-2349	RKRRMQEE	1.31115	4.0762	2.77821
FS-235	FRNRNQRI	-0.279991	-1.54648	0.793981
FS-2350	RLKRDPGI	3.26016	4.15731	3.41709
FS-2351	RLKRRVKS	4.8867	5.99743	4.81897
FS-2352	RLRRSLSP	10.8267	9.0352	8.19431
FS-2353	RLRRSSSP	9.28784	8.888	6.99242
FS-2354	RMKRDTSL	12.6637	14.163	10.5877
FS-2355	RMRRYADA	5.77406	7.70028	6.65894
FS-2356	RPAREVDR	5.34158	5.28569	4.96148
FS-2357	RPLRDAGG	0.0620582	-0.104774	-0.644176
FS-2358	RPRRETCH	7.05718	6.02078	6.63222
FS-2359	RPRRGSHP	0.188992	1.64748	2.40948
FS-236	FVQRFRRS	11.888	11.1686	9.19915
FS-2360	RQKRAVAT	9.35509	11.9011	7.98538
FS-2361	RQKRIHSA	-1.05267	-0.0690481	-0.711793
FS-2362	RQNRSRSI	-0.846066	0.140543	-0.0686465
FS-2363	RQRKSVNA	1.5672	3.81043	4.34706
FS-2364	RQRRCLPQ	-0.0379289	0.94236	2.63272
FS-2365	RQRRGFHH	0.594823	4.94986	6.75675
FS-2366	RQRRPWEP	-0.35647	-0.595297	-1.76215
FS-2367	RQRRTVGQ	6.9261	8.05801	7.82086
FS-2368	RRARSAPA	10.2986	10.3977	8.53269
FS-2369	RRFRSVPR	-0.464073	0.0993193	0.453977
FS-237	GASRSPRG	3.32381	4.49098	5.42272
FS-2370	RRKRQVRR	6.8522	8.40205	6.39342
FS-2371	RRKRSAAL	10.7968	11.7203	9.76215
FS-2372	RRRRAVLP	2.17755	1.33213	3.45021
FS-2373	RRRREGGA	-0.0204467	0.64941	0.0983062
FS-2374	RRRRHTFK	6.02161	8.83678	8.36266
FS-2375	RRRRNVHD	4.94411	5.46547	4.65516
FS-2376	RRVRSAEE	7.77062	9.28539	6.69895
FS-2377	RSARSAPE	7.9143	9.89053	6.91847
FS-2378	RSKKAVDW	2.0283	1.69378	2.97716
FS-2379	RSKRDVGS	11.6438	11.3016	8.53829
FS-238	GFDRKKRG	9.35788	9.94609	8.8767
FS-2380	RSKRRKYS	0.792708	-0.278953	0.723096
FS-2381	RSKRYVHL	2.83173	5.51726	7.40074
FS-2382	RSRRNVVM	5.51289	8.60211	7.89672
FS-2383	RSRRSQIN	1.79607	3.75046	2.56796
FS-2384	RTKRNAKI	8.14648	8.32448	7.87665
FS-2385	RTRRSWVW	0.298768	-0.875481	3.1925
FS-2386	RVFRQVEK	-1.6049	-2.05728	-1.60114
FS-2387	RVKRSPGL	10.3636	10.3386	9.09544
FS-2388	RVRRSTAE	12.4757	12.1915	8.54349
FS-2389	RYRRCVGW	3.27199	2.12164	5.0185
FS-239	GFHRRARA	4.46353	3.83681	4.11862
FS-2390	FERRSFET	-1.51261	-1.57622	-0.597595
FS-2391	LEKRSVGC	-0.324701	-2.06186	-0.0694635
FS-2392	RANRIVNA	0.0347668	-1.23971	-1.83529
FS-2393	REDRDVND	-1.02493	-2.70339	0.632354
FS-2394	RGRRGMKD	0.884402	1.50182	2.14428
FS-2395	RKKRYDRK	4.56106	7.69556	7.87501
FS-2396	RMTRSVDN	10.7406	10.3271	7.85699
FS-2397	RNKRNSKM	6.31654	8.33646	7.25187
FS-2398	RPARLVPA	-0.162315	-1.02201	-0.580555
FS-2399	RPKRSHHC	4.24799	6.93106	6.5798
FS-24	ERAPERRD	-2.22105	-0.00906324	-1.69446
FS-240	GFRRFKRS	8.10085	5.18528	7.04672
FS-2400	RQMRSASI	0.584232	2.2495	4.94381
FS-2401	RQQRDEET	-0.691494	-0.186674	-3.20567
FS-2402	RRKRKSQR	1.06956	2.80289	3.58055
FS-2403	RRRRCVGL	2.54356	1.18649	5.17678
FS-2404	RRRRHAGE	6.4559	4.89725	5.657
FS-2405	RSKKIFGS	-1.12155	-0.175224	0.545517
FS-2406	RVRRHSDP	10.1702	8.54436	6.83691
FS-2407	RVWRDSFL	-0.289963	1.61567	0.504328
FS-2408	IIKRSAWE	-0.766673	-0.223826	-0.00284094
FS-2409	LKKRGILS	-1.13332	-2.56226	0.733749
FS-241	GHSRSRRA	9.51654	9.8999	7.80558
FS-2410	RALRLVDG	-0.828227	-0.614548	-0.629241
FS-2411	RAVRSINE	6.03316	6.89935	7.81486
FS-2412	RDQRDKDG	0.132001	-0.979552	-1.3741
FS-2413	REDRAVRD	-1.11483	0.317421	-0.310039
FS-2414	RFKKLADM	-0.999895	-2.01174	0.964546
FS-2415	RFLRSKTL	0.914101	1.55774	0.305844
FS-2416	RFRRQQWK	-0.279991	-0.541571	-0.362687
FS-2417	RGRRKDDY	0.187614	-0.409835	0.301138
FS-2418	RGRRQKQN	0.749223	0.513421	0.916802
FS-2419	RGRRSEDQ	3.38386	2.69284	1.78017
FS-242	GKFRYRRV	9.75716	11.943	8.82191
FS-2420	RHLRSLEP	5.02411	6.47168	5.66472
FS-2421	RKARFIHD	2.71337	4.77386	7.10412
FS-2422	RKIRVNGT	-0.333538	0.321441	-1.68009
FS-2423	RKKKTEGT	-1.18358	0.416174	0.17582
FS-2424	RKKKVWDY	0.949767	-1.6598	-0.314129
FS-2425	RKNRQIQD	1.86468	2.84449	1.09196
FS-2426	RKTRFIIH	0.0933834	-2.0785	0.575094
FS-2427	RKVREAYL	5.90936	6.80025	7.90991
FS-2428	RKYRSHHD	1.45417	4.05734	3.48027
FS-2429	RLARFADG	-1.12691	2.79981	0.514141
FS-243	GKSRNKRQ	10.4421	10.6059	10.109
FS-2430	RLFRGLDS	-0.523471	-0.794175	0.530964
FS-2431	RLKREIEK	9.67954	9.27462	9.19002
FS-2432	RLRKDQLK	-0.250358	0.10583	1.2897
FS-2433	RLRRILEV	-1.9699	-0.173171	0.880014
FS-2434	RNKKSIAV	-0.819743	0.605273	1.69623
FS-2435	RNQRIVQL	-2.13006	0.536208	0.202638
FS-2436	RPDRPVLK	-0.644563	-0.375799	-0.377074
FS-2437	RPKRYNSG	0.949645	0.5098	1.13599
FS-2438	RPPREEGK	-0.719284	-0.616924	-0.558293
FS-2439	RPPRSIVT	2.64354	4.7549	6.75702
FS-244	GMIRVRKS	9.53148	9.45588	8.13785
FS-2440	RPRRDCVA	5.46237	5.88549	6.25468
FS-2441	RPRRILNT	-2.76176	0.23354	0.846346
FS-2442	RPWRPAEG	-1.32915	-0.416601	0.551148
FS-2443	RQIRGLEE	0.836734	3.92808	3.31106
FS-2444	RQKRFVLS	4.97853	5.66468	7.26513
FS-2445	RQPRKQGG	-0.459273	0.227239	0.305962
FS-2446	RQRRGCFR	1.28688	2.53486	4.76247
FS-2447	RQVRGVTQ	-1.35836	0.0562932	0.555634
FS-2448	RRARHPGQ	0.221726	-1.48169	-0.313366
FS-2449	RRKKEVRK	-0.451858	-0.723832	1.3287
FS-245	GRSHSKRK	1.44115	0.294588	1.57966
FS-2450	RRKKQVGT	-0.126976	1.02642	0.187684
FS-2451	RRKRKGSD	0.854405	2.01422	1.02252
FS-2452	RRRREAPK	10.8888	12.3146	8.72358
FS-2453	RRRRHSPP	5.58942	8.36519	6.78301
FS-2454	RRRRSLRR	3.55134	3.50382	6.11905
FS-2455	RRSRKVGS	-0.487283	0.946828	0.79236
FS-2456	RSARAAAA	2.48208	2.75675	2.62565
FS-2457	RSCRILHK	0.71752	0.250076	0.502041
FS-2458	RSKKDFEA	0.38026	-0.116832	-0.363122
FS-2459	RSKRSWMW	0.862876	2.09847	6.04732
FS-246	GWKRARRA	10.7465	10.969	9.68364
FS-2460	RSRKRVSE	0.0686847	0.726503	0.464145
FS-2461	RSRRGVSE	8.54412	8.941	5.2534
FS-2462	RSRRHSPH	9.64499	10.4253	9.06312
FS-2463	RSYRDSGI	0.46396	1.76458	-0.619715
FS-2464	RTGRACEC	-0.465439	0.256839	0.473891
FS-2465	RTGRSIVY	2.56566	5.0523	6.38893
FS-2466	RTMKSVNA	1.07404	2.56074	0.0465665
FS-2467	RTPREVEA	1.78099	1.60839	4.15994
FS-2468	RTRRISQT	-0.0765228	0.133742	0.485518
FS-2469	RVARTVDR	5.80212	7.7512	8.43367
FS-247	HAYRPGRR	-0.291212	-0.642637	1.64724
FS-2470	RVGRQVVT	1.40733	4.05421	2.15606
FS-2471	RWKRQNFH	1.46765	0.44927	3.00631
FS-2472	RYKRAGES	8.24595	10.6488	7.78156
FS-2473	SLKRDVSL	-0.762931	0.0335438	1.41196
FS-2474	TTKRDAGK	-0.15181	-0.387009	0.960052
FS-2475	VRKRNVES	1.3072	1.67114	1.25053
FS-2476	EAKRGSSS	-2.2886	-0.0771407	0.0740441
FS-2477	GLKRSVSR	-0.265609	-1.6664	0.712343
FS-2478	KRKRWTGQ	1.00278	4.6243	4.3732
FS-2479	PRRRARSL	10.9106	12.1905	10.327
FS-248	HPQRSKKA	-0.0765228	0.431521	1.39973
FS-2480	RARRHSDG	6.38863	6.07481	5.38715
FS-2481	RARRSASP	8.10699	8.28614	5.22675
FS-2482	RCKRTVLD	0.324131	1.14404	3.13949
FS-2483	RDRRRLEQ	-1.85736	0.962502	-0.511017
FS-2484	REKKDVLA	0.262968	0.352779	1.50335
FS-2485	REQRDVER	1.97788	3.85923	2.523
FS-2486	RERRDSGV	-0.527593	-0.223826	0.240235
FS-2487	RERRGPAT	-1.34471	0.671385	-0.708645
FS-2488	RFKRLACM	1.66827	1.1726	4.10525
FS-2489	RFKRLADM	2.25498	3.29522	4.96113
FS-249	HSERKKRR	8.62978	10.6213	10.159
FS-2490	RFRREVEK	9.16355	8.26082	9.22887
FS-2491	RFRRIRGE	-0.279991	-0.375799	-0.340678
FS-2492	RHRRVNGT	0.114809	-0.476506	-0.55034
FS-2493	RKRRAPHG	4.62899	5.6366	5.60224
FS-2494	RLRRDTQQ	8.33856	9.44917	7.24067
FS-2495	RMKRKIER	2.71765	2.20136	3.48012
FS-2496	RMRRPPGG	-0.898598	-0.697233	-0.783612
FS-2497	RNKKSKMD	-0.560069	-0.669307	-0.939424
FS-2498	RPARSVSK	4.35682	6.03005	6.76596
FS-2499	RPFRSFVP	0.342747	1.11753	0.33459
FS-25	ESGRGKRY	2.19137	4.18621	6.22783
FS-250	IHARFRRG	11.0894	12.0532	9.69131
FS-2500	RPRRDSAG	0.906116	-0.366363	0.713764
FS-2501	RPRRELSL	9.83396	9.14934	8.78752
FS-2502	RPRRGSLR	-1.00807	-0.431147	1.06927
FS-2503	RPRRRLGP	0.584561	1.47945	1.19555
FS-2504	RPRRSLAL	7.93074	10.1759	8.83834
FS-2505	RQARRAEP	2.50745	3.08379	1.66372
FS-2506	RQKRDANS	10.9118	11.9527	11.0869
FS-2507	RQKRSIVV	7.83088	9.32802	8.84386
FS-2508	RQRRAFQV	1.9177	4.22247	6.29162
FS-2509	RQRRAITV	4.39116	7.16599	7.22066
FS-251	IKDRNKRD	11.9314	10.9048	8.41507
FS-2510	RQRRALER	7.26592	9.88776	9.73276
FS-2511	RQRRPTGP	-1.58135	-0.922102	0.378209
FS-2512	RRARGADA	2.71608	3.571	4.41769
FS-2513	RRARVTDA	0.594027	0.41364	0.639517
FS-2514	RRKKSAPA	4.51118	6.23832	5.54212
FS-2515	RRKRKVLH	1.77878	1.4923	4.33827
FS-2516	RRKRRQTG	8.81553	9.35085	7.87524
FS-2517	RRRRDLGS	10.5776	10.0461	9.26463
FS-2518	RRRRSSKR	4.40344	5.92602	5.03705
FS-2519	RRSRDVSC	4.16979	5.00541	5.69182
FS-252	ILSRAKRP	0.221587	-1.37853	0.305962
FS-2520	RRTRDLDP	8.58049	8.70832	7.24136
FS-2521	RRTRSRSP	2.04474	2.53329	4.4881
FS-2522	RSGRSANA	1.32164	0.615645	1.78802
FS-2523	RSKRALEN	9.22287	10.9777	8.17803
FS-2524	RSKRLLSD	1.693	0.376447	1.95827
FS-2525	RSKRVLWD	-1.38479	-1.32894	-0.21973
FS-2526	RSRKIAES	-1.23843	-0.0800336	-0.23758
FS-2527	RTKRTPGP	5.68466	6.29488	6.29436
FS-2528	RTWRSVPE	0.349316	0.62482	1.3465
FS-2529	RVARFATS	2.8915	4.1392	5.24626
FS-253	INKRVKRD	7.21371	5.78855	4.98241
FS-2530	RVKRIFYQ	1.68762	-1.508	0.645323
FS-2531	RVKRPIEN	-0.852735	0.717109	-0.954539
FS-2532	RVKRPQLM	1.35441	-0.178776	-0.383726
FS-2533	RVKRRIEN	4.85991	7.06697	8.3422
FS-2534	RVRKSLKK	0.915741	3.69062	5.82637
FS-2535	RVRRAAQA	8.23479	7.59741	6.82654
FS-2536	RVRRAVLP	8.16117	9.48835	9.52269
FS-2537	RYKRMVER	7.23358	7.47937	6.62558
FS-2538	RYPRDVRD	8.25722	9.51423	6.93386
FS-2539	ETKRSINE	-1.26679	-0.817338	-0.1775
FS-254	IPARELRN	1.11483	0.406704	-8.76014e-05
FS-2540	KAKRSVPP	9.6482	9.24042	7.45607
FS-2541	KKKRAACK	0.496822	-0.617185	1.88232
FS-2542	PFPRDVGK	0.749223	0.653802	-0.494475
FS-2543	PQRRAVEP	1.48217	1.56025	1.84953
FS-2544	RAKRAVSH	7.55634	8.32663	7.61993
FS-2545	RAKRNAVL	6.45295	7.80174	6.90789
FS-2546	RAPRDSDA	-0.983285	0.167886	0.351844
FS-2547	RARRFCRD	11.274	11.1633	8.56602
FS-2548	RCRRSVSS	4.13819	2.68032	3.73229
FS-2549	REKRGWTM	0.612911	1.5088	2.06165
FS-255	IPSRRPRF	5.85859	8.00313	9.08571
FS-2550	RERRRAAK	0.778023	0.314345	1.46232
FS-2551	RERRYSTV	-0.100937	1.01438	0.281146
FS-2552	RFDRIAHT	0.362411	-0.331379	0.40747
FS-2553	RFKRKDRM	4.28068	3.51515	4.1334
FS-2554	RGKRAITD	9.37555	10.5273	9.27115
FS-2555	RHRRTPDR	3.93627	6.66238	4.45449
FS-2556	RHRRYKAL	-0.783793	-0.329533	3.07611
FS-2557	RHYRNVFH	1.2686	2.17995	5.00695
FS-2558	RKIRIKGI	0.0543916	-0.849659	-1.75454
FS-2559	RKKKAWIY	0.615275	-1.66588	-1.60227
FS-256	IQARAKRV	4.62722	3.92685	4.72982
FS-2560	RKKKLVST	-1.00737	-1.81216	-1.45875
FS-2561	RKKRALDT	9.65535	11.0624	10.834
FS-2562	RKKRATHS	11.5368	12.1717	9.97002
FS-2563	RKPRPLDP	1.12461	0.612449	0.94122
FS-2564	RKRRGGPS	3.54871	5.66476	4.39626
FS-2565	RKRRGTGY	9.49758	11.2606	9.56887
FS-2566	RKRRGYSE	2.94468	5.37826	4.71594
FS-2567	RKRRNTIH	9.29435	10.7483	9.62865
FS-2568	RLARSFDC	1.5621	2.61376	3.81749
FS-2569	RLHRFDSQ	-0.521231	0.133742	0.911106
FS-257	KERRYARK	4.3599	5.28327	4.54276
FS-2570	RLKRIVFD	0.110465	0.629801	1.97942
FS-2571	RLPRATGN	5.00305	5.66826	4.58183
FS-2572	RLPRSAPP	5.97144	5.41147	5.19003
FS-2573	RLRRDVSR	1.83575	2.31348	3.13138
FS-2574	RLRRGGDP	-0.101955	1.44033	0.372008
FS-2575	RLRRGLPA	3.31767	2.56188	3.41208
FS-2576	RLRRQKLS	0.0620582	0.200924	-0.745133
FS-2577	RNRRSLSG	5.26271	5.66373	6.29579
FS-2578	RPKRLDSA	-0.647605	-0.149811	0.332211
FS-2579	RPKRYFTI	-0.408878	-0.643034	-0.0554903
FS-258	KNSRKLRG	0.0851021	1.03337	2.95915
FS-2580	RPPRSTCQ	2.34566	3.89079	3.84009
FS-2581	RPRRPASP	0.539527	-0.0908187	-1.99674
FS-2582	RQARHYHQ	0.232091	1.85243	2.08696
FS-2583	RQGRGSDP	-1.86283	-0.176224	0.170125
FS-2584	RQKKAAEK	-1.07463	-0.973988	1.20263
FS-2585	RQKKLAEK	0.116026	-2.09672	0.50948
FS-2586	RQKRDWVI	2.06848	4.34019	6.7364
FS-2587	RQKRSINL	7.00814	6.89671	10.0807
FS-2588	RQRRAAGG	4.04083	2.03233	3.50212
FS-2589	RQRREMVA	4.83547	5.76854	5.18947
FS-259	KPARVSKD	-0.28948	-0.617185	-0.0479107
FS-2590	RQRRIYKT	-1.60628	-1.70636	-0.21992
FS-2591	RQYRSAYY	-0.59412	0.96657	2.17898
FS-2592	RRARFVSK	1.78609	3.59772	4.51397
FS-2593	RRKKALEI	0.898497	1.66117	1.58045
FS-2594	RRKRRAPL	4.10746	6.31308	6.38094
FS-2595	RRRRAVGL	3.99484	4.71713	5.23128
FS-2596	RRRRAVPV	0.0891436	0.235356	1.41512
FS-2597	RRRRLLIK	-0.831847	-0.65668	-0.820458
FS-2598	RRRRQLDP	8.96387	10.0878	7.55734
FS-2599	RRRRSSVF	6.50513	7.0717	8.27094
FS-26	GGPRKRRA	5.05753	5.01055	3.88265
FS-260	KPLRRKRS	1.71123	1.32104	1.94419
FS-2600	RRSRSSSR	0.0891436	0.73957	0.298786
FS-2601	RRTRFISL	-0.681889	1.63444	1.87272
FS-2602	RSKKAVWH	1.573	1.4307	1.62517
FS-2603	RSKRAAPA	11.1276	9.91123	8.19079
FS-2604	RSKRALKQ	8.4495	11.8337	8.3067
FS-2605	RSKRGWVW	0.844484	3.21076	4.00476
FS-2606	RSKRPSTD	-0.273104	0.302694	0.307241
FS-2607	RSRRCLRD	4.81367	5.73563	5.33264
FS-2608	RSRRNDEE	0.562251	2.35756	0.814331
FS-2609	RSVRCTSH	1.25402	2.36674	2.41381
FS-261	KQGVSKRH	2.24902	2.43772	3.508
FS-2610	RSWRLACE	-1.13248	-1.30643	-0.90582
FS-2611	RTARAVSP	5.89214	8.14038	7.15632
FS-2612	RTKRKPSI	0.35788	-0.0194022	0.820198
FS-2613	RTKRSWVW	2.49711	3.64692	6.24567
FS-2614	RTQRSTEI	1.53969	2.65012	3.99207
FS-2615	RTRRHLHD	7.7386	9.20314	8.7515
FS-2616	RVDRDVAP	0.776239	-0.0435158	0.368763
FS-2617	RVFRDAGA	1.52675	1.02989	1.31443
FS-2618	RVKRVLMG	-0.934307	-0.614548	-0.629241
FS-2619	RVKRVSHS	-0.250208	0.383108	1.16412
FS-262	KRARVVRE	9.0698	8.15721	7.16441
FS-2620	RVPRDPST	0.232091	0.0629999	1.18345
FS-2621	RVRRAATP	11.7866	12.5499	10.294
FS-2622	RVRRANTF	3.43862	5.82937	5.99102
FS-2623	RWKRTQRH	8.70019	11.4849	8.85746
FS-2624	VWKRRAED	0.714313	-0.546983	0.0459769
FS-2625	WEKRSRGQ	-0.651822	-0.795249	-0.905773
FS-2626	AQKRSVGS	0.580307	0.682585	-0.85345
FS-2627	DARRSPDQ	-0.495561	-1.35964	-0.539771
FS-2628	DHRRSVDS	-1.49873	0.662344	1.7662
FS-2629	DSGRAYLP	-0.793552	-0.681456	-1.79038
FS-263	KTTRKKRN	7.56906	8.29974	5.20508
FS-2630	EKRRSADI	-0.770553	-1.51256	-0.665518
FS-2631	LQKRSSRH	5.4118	7.88819	8.8938
FS-2632	MQKRSVTA	1.25479	2.99002	3.47013
FS-2633	RAARGTSP	-0.590553	-1.01182	1.21085
FS-2634	RAKREEKK	3.97747	2.96264	4.64364
FS-2635	RAKRFASL	4.64297	6.47385	8.89421
FS-2636	RAKRKVTR	3.08904	4.93667	4.16522
FS-2637	RAKRRAIR	10.286	11.36	9.0768
FS-2638	RAKRRWAP	0.90027	1.95319	0.773008
FS-2639	RAKRSPKH	5.29591	6.19135	6.50356
FS-264	LAARRRRS	10.933	10.9904	8.11156
FS-2640	RAKRSVHF	-0.55978	-0.573806	1.28825
FS-2641	RALRSVSR	-0.658109	-0.337289	0.0740441
FS-2642	RARRDHFS	1.37968	1.32938	3.76011
FS-2643	RARRDPRA	9.64094	9.59365	9.18234
FS-2644	RARRFAQI	1.75491	2.83826	5.09153
FS-2645	RARRGGGS	-0.340309	-0.573806	0.0356039
FS-2646	RARRGTSG	3.84181	5.25157	5.55433
FS-2647	RARRGVEV	4.52255	5.87133	6.09382
FS-2648	RARRHAAD	12.4359	14.4401	8.89257
FS-2649	RARRQDVK	0.761213	0.528984	2.06712
FS-265	LAERRVRI	0.221726	0.165679	-2.17765
FS-2650	RATRFWDP	-0.242196	-0.738296	0.257097
FS-2651	RCQRDAMC	-1.14158	0.877259	1.13765
FS-2652	RDKRWVKY	0.630004	2.1457	6.84482
FS-2653	RDRRMMSQ	0.370008	0.534358	0.366644
FS-2654	RDSRSSER	-1.61641	-0.416601	-0.300596
FS-2655	RDVRLVDA	-0.898598	-0.756599	0.398427
FS-2656	REKKAALE	-1.09801	1.19073	0.779708
FS-2657	REKRELRQ	9.73032	13.3205	9.25568
FS-2658	REQRDICE	0.169195	0.317256	0.297018
FS-2659	RERRDLFT	5.35247	8.09561	7.9653
FS-266	LARRQRRH	7.59187	7.80302	6.43177
FS-2660	RERRRLMS	-1.21466	-0.545841	0.261655
FS-2661	RERRTLSV	0.89053	2.33187	3.01084
FS-2662	RFERAIGP	1.09449	0.674591	1.31672
FS-2663	RFKRSAQF	9.01749	10.0403	9.39423
FS-2664	RFRRQDIR	2.0392	2.55736	4.1787
FS-2665	RFRRQDVR	3.01342	3.49227	4.10882
FS-2666	RFRRSRRT	7.48601	8.92072	6.66408
FS-2667	RFRRSVPR	8.61961	7.9826	7.01703
FS-2668	RFSRTVQD	2.27098	2.80638	4.69222
FS-2669	RFWRSTGF	0.600693	1.09293	0.345289
FS-267	LASRGARV	-0.385596	-0.301987	0.248533
FS-2670	RFYRPVAV	-2.65653	-1.03267	-2.39323
FS-2671	RGKRHLQG	8.576	8.15594	8.59289
FS-2672	RGKRSPKS	11.2993	10.9593	9.78355
FS-2673	RGRKSPSK	-0.570733	-0.509933	-0.0738682
FS-2674	RGRRSHDP	0.899397	3.4165	3.55242
FS-2675	RHGRDLYR	1.82056	4.65826	6.11374
FS-2676	RHHRDLDE	1.69834	2.24438	3.12601
FS-2677	RHKRDWVV	4.03017	1.72607	8.28013
FS-2678	RHKRETLK	8.3088	10.5178	9.25484
FS-2679	RHPRSPPR	2.11672	2.59009	4.01006
FS-268	LEGRVRRA	10.3741	10.7501	9.35839
FS-2680	RHRKHSPQ	0.0063779	0.0201588	-0.323469
FS-2681	RHTRSAED	11.3451	11.417	9.18238
FS-2682	RHYRPTGY	-1.07936	-0.432978	-0.260097
FS-2683	RIARFVLP	2.57861	2.46759	6.21671
FS-2684	RILRSAWG	-1.80167	0.634693	0.838398
FS-2685	RKARMLYQ	1.39422	5.48671	4.99673
FS-2686	RKGRCVEP	3.12707	3.85756	4.6595
FS-2687	RKGRNKEI	0.915627	0.216456	0.590023
FS-2688	RKGRSQSV	0.446497	1.68517	2.27678
FS-2689	RKKKCKIC	-0.916927	-0.722952	-0.00696741
FS-269	LGPRFKRL	9.05156	10.0525	9.85214
FS-2690	RKKKGKAD	0.357598	-1.8021	-1.17051
FS-2691	RKKRALDA	9.58159	11.5097	8.67421
FS-2692	RKKRFAKQ	5.98329	8.51222	8.88258
FS-2693	RKKRIFNL	0.591633	0.838561	0.688954
FS-2694	RKKRSTGV	8.72562	11.5415	10.2781
FS-2695	RKPRDYTI	0.480087	0.850779	3.92735
FS-2696	RKRKGSDD	1.73689	0.267072	-0.219825
FS-2697	RKRKKKEE	0.247499	-0.541571	0.0983062
FS-2698	RKRRAPLA	6.06036	7.82322	7.25527
FS-2699	RKRRHHKE	2.57019	3.83681	4.30413
FS-27	GMGRVRRA	11.1779	10.9383	10.0159
FS-270	LIDRFKRW	8.50123	9.49296	10.6252
FS-2700	RKRRNLET	7.71118	8.4061	8.68971
FS-2701	RKRRQTGQ	9.83124	11.8838	7.59551
FS-2702	RKRRSVNP	11.7999	12.0794	9.5981
FS-2703	RKYRSNKG	0.0213308	0.137635	1.5813
FS-2704	RLKRAVSE	8.88209	10.6092	7.24814
FS-2705	RLKRFSMV	1.49902	0.595638	2.45641
FS-2706	RLKRIISH	0.518471	-1.36838	-0.856241
FS-2707	RLKRNQEK	-0.220837	0.440368	1.38116
FS-2708	RLKRRLVP	2.60696	4.60993	5.01153
FS-2709	RLKRRQEE	-0.805347	0.69145	1.03908
FS-271	LLSRKKRE	8.60782	6.86414	6.50252
FS-2710	RLPRSNSL	1.21931	1.87243	2.28302
FS-2711	RLRKQARA	0.606277	1.95292	3.00249
FS-2712	RLRRAADH	8.97223	8.17377	7.63782
FS-2713	RLRREPGG	-0.934307	-0.299128	-0.815375
FS-2714	RLRRFQKG	-0.592258	-0.736244	-0.569466
FS-2715	RLRRLAEG	-0.759209	-0.389464	-0.211392
FS-2716	RLRRRTSH	1.21213	1.27033	4.10254
FS-2717	RLRRSNYF	0.784508	3.14453	4.27827
FS-2718	RMKREDLN	11.1035	11.1146	9.09321
FS-2719	RMKRFRVD	-0.757123	0.996217	1.75319
FS-272	LRWRQRRA	3.82736	4.93437	3.78751
FS-2720	RMKRILQR	0.0731334	1.30996	0.6957
FS-2721	RMKRSRCP	5.17765	7.21135	5.90795
FS-2722	RMKRVWDR	2.92223	-0.324086	0.969788
FS-2723	RMRRDGWP	2.94647	4.80265	5.65395
FS-2724	RMRRGAGG	2.0392	2.42937	2.68816
FS-2725	RMRRRPGP	0.304552	1.5837	1.09977
FS-2726	RNKKDVNL	0.881446	0.587666	0.398691
FS-2727	RNKREDRT	11.9246	12.5521	8.05133
FS-2728	RNKRIWAS	0.843111	1.62678	-0.175961
FS-2729	RNKRSKSN	7.79039	9.34852	7.37284
FS-273	LSSREARV	0.396825	1.37531	-0.0178397
FS-2730	RNKRYALT	4.76141	6.64215	8.65865
FS-2731	RNQRDAWI	-0.279991	-0.223826	-0.100147
FS-2732	RNRRAFGD	6.60709	9.22424	8.80535
FS-2733	RNRRSILD	6.76877	9.4439	8.76246
FS-2734	RPARALHP	1.18835	3.17002	4.44207
FS-2735	RPARSGGP	-0.759209	-1.00627	-0.740951
FS-2736	RPARSVGS	6.91189	7.68693	6.69505
FS-2737	RPERGARG	-0.849882	0.790455	0.187627
FS-2738	RPFRQVLA	-0.791746	0.0949826	-0.451083
FS-2739	RPMRPVGH	-0.340078	-0.707702	1.89361
FS-274	LVHRVKRR	12.992	14.7265	10.6588
FS-2740	RPPRSPDH	4.56013	5.50998	4.52409
FS-2741	RPRRDAAE	8.33189	11.0232	8.30658
FS-2742	RPRREAPF	9.7799	10.3389	8.48529
FS-2743	RPRRGSTA	0.591895	0.929754	0.39129
FS-2744	RPRRMTPF	2.59344	4.44388	4.8196
FS-2745	RPRRPRRP	2.23736	1.73633	1.75024
FS-2746	RPRRVIAR	0.722132	0.121355	1.35066
FS-2747	RPTRPLEV	-0.706541	-0.831368	0.199101
FS-2748	RQIRTVIQ	1.03679	1.82266	1.22285
FS-2749	RQKKGVVP	0.951878	-0.836622	-1.72191
FS-275	MKIRRRRH	6.26796	6.37598	5.11004
FS-2750	RQKRDTTH	12.5234	13.0742	9.67722
FS-2751	RQKRDWIW	3.51438	5.26285	8.37691
FS-2752	RQKREWIK	4.31624	5.61539	9.02572
FS-2753	RQKREWVK	3.58838	6.92039	8.88103
FS-2754	RQKRIIGG	-1.16314	-0.537088	0.0213764
FS-2755	RQKRLFCR	-1.26111	0.164991	0.957555
FS-2756	RQKRQNKE	1.88834	0.961268	3.44533
FS-2757	RQKRRTGA	1.20721	3.29284	2.87846
FS-2758	RQLRSAPP	3.00943	4.49998	4.15647
FS-2759	RQQRASRG	1.49203	1.98486	2.01185
FS-276	MRAFQRRM	-1.43854	-1.21032	-0.934754
FS-2760	RQQREARG	2.26159	2.03725	2.68204
FS-2761	RQRRGEER	2.18394	0.284902	0.208245
FS-2762	RQRRGTGA	3.78303	4.54343	4.92624
FS-2763	RQRRHPEL	2.07842	1.42317	4.23453
FS-2764	RQRRLVLV	-0.771555	-0.609372	1.16949
FS-2765	RQRRPHGG	-0.898598	-0.697233	-0.91255
FS-2766	RQRRSHVL	2.29626	4.16903	4.74629
FS-2767	RQRRVAGL	-1.20943	-0.684119	1.04029
FS-2768	RQRRVPGN	1.17514	-0.0340887	0.471617
FS-2769	RRARAVHD	0.991062	0.268691	0.72241
FS-277	MSTRKARI	1.25416	1.83372	-0.361617
FS-2770	RRARSLAL	4.9237	6.90314	6.88749
FS-2771	RRARSSVC	-0.135059	0.0716209	2.53051
FS-2772	RRARVVHM	-0.133489	-2.18286	-0.246613
FS-2773	RRGRFKGL	-2.34734	0.257489	-0.012574
[truncated: 3,869 more rows]
