# Supplementary material for: High-Resolution Analysis and Functional Mapping of Cleavage Sites and Substrate Proteins of Furin in the Human Proteome
Source: PLoS One. 2013 Jan 15;8(1):e54290. doi: 10.1371/journal.pone.0054290 (PMC3545927; doi:10.1371/journal.pone.0054290)
Supplement: Table S2 — Furin protein substrates experimental combined data. (XLS) [file pone.0054290.s002.xls]

## Sheet: 0AllSequences_short
Table S2.
Substrate id	P4-P4' peptide	Z-score 7.5 min	Z-score 15 min	Z-score 30 min	Substrate id	P7-P1' peptide	Z-score 7.5 min	Z-score 15 min	Z-score 30 min	P8-P6' positions in protein	Cleavage position	ProP score	Protein name
FS-3240	RVRRLVRH	12.5	11.6	9.9	FS-1388	QAWRVRRL	1.3	1.9	2.5	SQAWRVRRLVRHGT	149	0.641	>gi|7706451|ref|NP_057319.1| G protein-coupled receptor, family C, group 5, member B precursor [Homo sapiens]
FS-1696	RERRDVQR	10.6	13.2	9.4	FS-1226	LGARERRD	13.9	15.5	11.8	RLGARERRDVQREI	42	0.741	>gi|29571106|ref|NP_001711.2| bone morphogenetic protein 8B preproprotein [Homo sapiens]
FS-2241	RTPRAVRP	5	5	7.2	FS-1083	SPIRTPRA	4.8	4.5	4.4	PSPIRTPRAVRPLR	263	0.585	>gi|29571106|ref|NP_001711.2| bone morphogenetic protein 8B preproprotein [Homo sapiens]
FS-2402	RRKRKSQR	1.1	2.8	3.6	FS-1222	KNMRRKRK	9.6	9.3	7.8	RKNMRRKRKSQRKL	1518	0.652	>gi|218505789|ref|NP_001136242.1| protocadherin 15 isoform CD2-2 precursor [Homo sapiens]
FS-2621	RVRRAATP	11.8	12.5	10.3	FS-735	VNQRVRRA	10	8.4	8.5	KVNQRVRRAATPAA	30	0.719	>gi|4557389|ref|NP_000553.1| complement component 8, alpha polypeptide precursor [Homo sapiens]
FS-1757	RNKRESGK	8.4	9.4	7.7	FS-217	ARARNKRE	9.2	10.8	7.5	EARARNKRESGKAT	355	0.77	>gi|189163504|ref|NP_001121171.1| serine peptidase inhibitor, Kazal type 5 isoform c precursor [Homo sapiens]
FS-3009	RNKRQSKS	3.6	6.7	6.1	FS-243	GKSRNKRQ	10.4	10.6	10.1	EGKSRNKRQSKSTA	425	0.641	>gi|189163504|ref|NP_001121171.1| serine peptidase inhibitor, Kazal type 5 isoform c precursor [Homo sapiens]
FS-1674	KVKREAEK	5.1	4.4	5	FS-281	PRAKVKRE	11.8	10.8	7.7	EPRAKVKREAEKET	625	0.531	>gi|189163504|ref|NP_001121171.1| serine peptidase inhibitor, Kazal type 5 isoform c precursor [Homo sapiens]
FS-1938	RVARVRGG	-0.2	-0.3	-1.5	FS-187	RIERVARV	2.4	1.3	4.2	DRIERVARVRGGEG	185	0.621	>gi|4504489|ref|NP_000403.1| histidine-rich glycoprotein precursor [Homo sapiens]
FS-2124	LRRRGPGK	-0.1	-1.4	-1.5	FS-1046	PGHLRRRG	-0.1	0	0.3	PPGHLRRRGPGKGP	441	0.683	>gi|4504489|ref|NP_000403.1| histidine-rich glycoprotein precursor [Homo sapiens]
FS-1670	ERKRECQL	0	1.4	-0.5	FS-1195	EVAERKRE	-1.2	1	0.7	REVAERKRECQLVR	33	0.773	>gi|83582796|ref|NP_001032818.1| beta-defensin 113 [Homo sapiens]
FS-1883	LRKRLTPL	-1.3	-0.9	0.5	FS-1390	QQELRKRL	0.8	0.2	1.4	SQQELRKRLTPLQY	53	0.524	>gi|37620216|ref|NP_932346.1| methionine sulfoxide reductase B3 isoform 1 [Homo sapiens]
FS-1790	RRTRSFSW	0.7	1.9	2.7	FS-693	NDARRTRS	6.7	7.8	7.4	KNDARRTRSFSWTK	413	0.687	>gi|37693519|ref|NP_597725.1| BMP-binding endothelial regulator precursor protein [Homo sapiens]
FS-1879	ERRRQAGA	-0.9	-0.7	-1.9	FS-787	GREERRRQ	-0.4	-0.5	0.5	LGREERRRQAGAAF	60	0.707	>gi|7706113|ref|NP_057664.1| protocadherin 12 precursor [Homo sapiens]
FS-1874	VQARDLGP	-2	-0.4	-1.6	FS-1628	EVDVQARD	-1.2	0	-1	YEVDVQARDLGPNP	325	0.674	>gi|7706113|ref|NP_057664.1| protocadherin 12 precursor [Homo sapiens]
FS-1963	RLKRTNGN	0.4	2.3	1.1	FS-781	GHFRLKRT	7.5	7.9	7.1	LGHFRLKRTNGNTY	404	0.688	>gi|7706113|ref|NP_057664.1| protocadherin 12 precursor [Homo sapiens]
FS-3180	PVLRGQAG	-0.6	0.2	-0.2	FS-595	HLVPVLRG	1	-0.5	-1.6	IHLVPVLRGQAGEP	782	0.617	>gi|7706113|ref|NP_057664.1| protocadherin 12 precursor [Homo sapiens]
FS-3179	LRKRSSST	0	0	-0.9	FS-911	MEVLRKRS	-0.5	-0.3	0.8	MMEVLRKRSSSTLP	94	0.828	>gi|5453577|ref|NP_006410.1| chemokine (C-X-C motif) ligand 13 (B-cell chemoattractant) [Homo sapiens]
FS-1846	LVVRGPPG	-0.6	-0.6	-0.8	FS-89	SADLVVRG	0.3	-0.5	-0.1	ASADLVVRGPPGPP	601	0.509	>gi|28373117|ref|NP_001834.2| contactin 1 isoform 1 precursor [Homo sapiens]
FS-1880	ESKRLVDT	-0.7	0.3	0.4	FS-1429	VLEESKRL	-0.2	-1.6	-0.5	SVLEESKRLVDTAM	48	0.827	>gi|28558982|ref|NP_000538.3| thyroid peroxidase isoform a [Homo sapiens]
FS-2409	LKKRGILS	-1.1	-2.6	0.7	FS-914	QRNLKKRG	10.1	13.1	11.1	MQRNLKKRGILSPA	65	0.827	>gi|28558982|ref|NP_000538.3| thyroid peroxidase isoform a [Homo sapiens]
FS-2629	DSGRAYLP	-0.8	-0.7	-1.8	FS-85	RLRDSGRA	0	-1.5	-1	ARLRDSGRAYLPFV	361	0.654	>gi|28558982|ref|NP_000538.3| thyroid peroxidase isoform a [Homo sapiens]
FS-1875	YIPRILGP	-0.8	-1	-2.3	FS-1464	LRDYIPRI	-0.7	-1	-0.3	TLRDYIPRILGPEA	456	0.524	>gi|28558982|ref|NP_000538.3| thyroid peroxidase isoform a [Homo sapiens]
FS-1882	LQGREQLT	0.5	-3.1	-0.4	FS-534	GYELQGRE	-1	-1.1	-1	HGYELQGREQLTCT	777	0.58	>gi|28558982|ref|NP_000538.3| thyroid peroxidase isoform a [Homo sapiens]
FS-1981	DDGRTCVD	-1.7	-1.5	-0.5	FS-1627	ELGDDGRT	-0.9	-0.8	-0.6	YELGDDGRTCVDSG	836	0.502	>gi|28558982|ref|NP_000538.3| thyroid peroxidase isoform a [Homo sapiens]
FS-1925	RSGRGPFG	-0.8	-2.3	-0.4	FS-1322	FAERSGRG	-0.5	0.5	0.2	SFAERSGRGPFGDS	244	0.653	>gi|6005990|ref|NP_000478.2| arylsulfatase A isoform a precursor [Homo sapiens]
FS-3083	RSKRDISS	9.5	11.2	9.1	FS-407	CVSRSKRD	13	10.3	7.8	GCVSRSKRDISSYK	522	0.814	>gi|30520377|ref|NP_071317.2| CUB and zona pellucida-like domains 1 [Homo sapiens]
FS-2220	RLKRDRSA	6.3	8.6	8.7	FS-593	GPIRLKRD	15	15.3	10.9	IGPIRLKRDRSASG	542	0.786	>gi|30520377|ref|NP_071317.2| CUB and zona pellucida-like domains 1 [Homo sapiens]
FS-2408	IIKRSAWE	-0.8	-0.2	0	FS-1515	CPNIIKRS	2.5	0.6	1.4	VCPNIIKRSAWEAR	184	0.547	>gi|16418405|ref|NP_443123.1| peptidoglycan recognition protein 3 precursor [Homo sapiens]
FS-2710	RLPRSNSL	1.2	1.9	2.3	FS-1321	ESRRLPRS	4.7	3.1	2.8	SESRRLPRSNSLGA	180	0.56	>gi|116517332|ref|NP_054789.2| STG protein [Homo sapiens]
FS-3014	RNTRSDED	-1	-0.1	-1.5	FS-184	QTSRNTRS	9	11.5	9	DQTSRNTRSDEDKD	69	0.575	>gi|145275198|ref|NP_997400.2| ADAMTS-like 3 precursor [Homo sapiens]
FS-2221	RLKRVVPD	3.2	5.1	6	FS-148	VDIRLKRV	0.5	1.3	1.5	CVDIRLKRVVPDHY	373	0.642	>gi|145275198|ref|NP_997400.2| ADAMTS-like 3 precursor [Homo sapiens]
FS-2109	RVSRSSSA	2.8	2.2	2.6	FS-223	DGGRVSRS	3.4	4.6	5.7	EDGGRVSRSSSAKV	653	0.523	>gi|14589920|ref|NP_116750.1| protocadherin 11 X-linked isoform c [Homo sapiens]
FS-1718	RHYKSASP	-1.6	-1.3	-1.9	FS-982	DLARHYKS	1.1	-0.5	-1.9	PDLARHYKSASPQP	940	0.502	>gi|14589920|ref|NP_116750.1| protocadherin 11 X-linked isoform c [Homo sapiens]
FS-2975	RKRRSIRY	8.7	10.2	9.3	FS-649	EISRKRRS	10.9	9.9	7.6	KEISRKRRSIRYGR	767	0.831	>gi|18860894|ref|NP_569077.1| protein tyrosine phosphatase, receptor type, D isoform 4 precursor [Homo sapiens]
FS-2191	RTRRYTLF	2.4	3.8	4.2	FS-192	SGHRTRRY	7	8	8.2	DSGHRTRRYTLFNN	2095	0.555	>gi|38490688|ref|NP_849144.2| immunoglobulin superfamily, member 10 [Homo sapiens]
FS-2439	RPPRSIVT	2.6	4.8	6.8	FS-1216	ITNRPPRS	2.7	5.1	2.2	RITNRPPRSIVTRT	2536	0.57	>gi|38490688|ref|NP_849144.2| immunoglobulin superfamily, member 10 [Homo sapiens]
FS-2321	RYRRWMKN	-1.4	-0.2	2.7	FS-1077	RWKRYRRW	10.1	12.1	10.9	PRWKRYRRWMKNEG	345	0.526	>gi|118498347|ref|NP_001015882.2| DnaJ (Hsp40) homolog, subfamily C , member 25 [Homo sapiens]
FS-2773	RRGRFKGL	-2.3	0.3	0	FS-1037	MPRRRGRF	-0.5	1.4	2.5	PMPRRRGRFKGLNG	482	0.581	>gi|118600983|ref|NP_004377.2| chondroitin sulfate proteoglycan 3 [Homo sapiens]
FS-2158	RMRRHHHH	2.4	4.5	5.2	FS-1272	RSHRMRRH	12.9	13.7	9.8	RRSHRMRRHHHHHQ	1282	0.75	>gi|118600983|ref|NP_004377.2| chondroitin sulfate proteoglycan 3 [Homo sapiens]
FS-2959	RKERRKHK	-0.1	-0.1	0.5	FS-536	HKSRKERR	1.9	5	3.7	HHKSRKERRKHKKH	1302	0.612	>gi|118600983|ref|NP_004377.2| chondroitin sulfate proteoglycan 3 [Homo sapiens]
FS-2240	RTIRSFEG	3.2	4.8	5.8	FS-772	FRIRTIRS	12.7	13.4	9.8	LFRIRTIRSFEGIR	93	0.607	>gi|110618224|ref|NP_001754.2| CD1A antigen precursor [Homo sapiens]
FS-710	RPRRMKRE	12.1	12.6	8.4	FS-1171	TKKRPRRM	7.2	8.3	8.7	QTKKRPRRMKREDL	200	0.607	>gi|15451844|ref|NP_150377.1| ADAM metallopeptidase domain 19 preproprotein [Homo sapiens]
FS-2718	RMKREDLN	11.1	11.1	9.1	FS-710	RPRRMKRE	12.1	12.6	8.4	KRPRRMKREDLNSM	203	0.642	>gi|15451844|ref|NP_150377.1| ADAM metallopeptidase domain 19 preproprotein [Homo sapiens]
FS-2273	RKSRPVSV	0.4	-0.4	1.5	FS-1145	NSKRKSRP	-2.3	0.9	-1.8	QNSKRKSRPVSVKT	1232	0.535	>gi|11321597|ref|NP_002244.1| kinase insert domain receptor precursor [Homo sapiens]
FS-2874	PEKRSVFA	-0.5	-0.8	-1.4	FS-178	MLSPEKRS	0.1	-0.3	0.8	DMLSPEKRSVFAAL	397	0.74	>gi|10863961|ref|NP_066984.1| potassium channel, subfamily K, member 10 isoform 1 [Homo sapiens]
FS-3253	RHKKSKFT	-0.6	-0.4	-1.1	FS-829	MLYRHKKS	0.9	1.7	1.4	LMLYRHKKSKFTDP	1751	0.579	>gi|157384998|ref|NP_002325.2| low density lipoprotein receptor-related protein 4 [Homo sapiens]
FS-1982	DPKRTIGQ	0.2	-0.9	-1.7	FS-510	TPGDPKRT	-0.1	0.2	-0.5	GTPGDPKRTIGQIL	507	0.51	>gi|61743978|ref|NP_055951.2| stabilin 1 precursor [Homo sapiens]
FS-1673	KSARSVRA	6.7	6.7	7	FS-811	KPAKSARS	-0.4	-0.3	0.3	LKPAKSARSVRAQR	119	0.646	>gi|163659899|ref|NP_001104753.1| insulin-like growth factor 1 isoform 1 preproprotein [Homo sapiens]
FS-1987	PARRSVLA	-0.4	-0.8	-0.9	FS-1533	HRGPARRS	2.5	2.9	4.3	VHRGPARRSVLALT	194	0.511	>gi|41152506|ref|NP_065173.2| prostaglandin F2 receptor negative regulator [Homo sapiens]
FS-2660	RERRRLMS	-1.2	-0.5	0.3	FS-1121	ETRRERRR	3.9	4.1	4.7	QETRRERRRLMSME	871	0.514	>gi|41152506|ref|NP_065173.2| prostaglandin F2 receptor negative regulator [Homo sapiens]
FS-1839	RRSRAASV	1.5	1.7	3.7	FS-1561	RLCRRSRA	6.2	7.4	6	VRLCRRSRAASVGR	717	0.507	>gi|9256616|ref|NP_061761.1| protocadherin beta 4 precursor [Homo sapiens]
FS-2638	RAKRRWAP	0.9	2	0.8	FS-734	VLRRAKRR	2.6	2.5	1.8	TVLRRAKRRWAPIP	135	0.6	>gi|148539846|ref|NP_001932.2| desmocollin 3 isoform Dsc3a preproprotein [Homo sapiens]
FS-3132	RWRRHQEG	0.6	1.1	2	FS-117	ASSRWRRH	6.7	5.7	5.5	CASSRWRRHQEGIP	48	0.703	>gi|38569233|ref|NP_005469.2| insulin-like 5 precursor [Homo sapiens]
FS-1700	RFKKFATE	0.4	1	-0.5	FS-367	PAARFKKF	-0.4	-0.6	-0.5	FPAARFKKFATEDE	60	0.571	>gi|21359816|ref|NP_002927.2| ribonuclease H1 [Homo sapiens]
FS-2986	RLDRSYSY	0.3	0	-1.5	FS-1208	GSSRLDRS	1.2	1.4	1	RGSSRLDRSYSYSY	888	0.625	>gi|122937343|ref|NP_001073940.1| platelet endothelial aggregation receptor 1 [Homo sapiens]
FS-2046	RMCRVAGW	0.2	-0.5	0.7	FS-1549	PPGRMCRV	0.8	0.6	1.2	VPPGRMCRVAGWGR	145	0.542	>gi|4502907|ref|NP_001827.1| chymase 1, mast cell preproprotein [Homo sapiens]
FS-3183	RAPRSPRA	9.2	8.6	8.1	FS-442	IPVRAPRS	5.7	3.6	4.3	GIPVRAPRSPRAPE	116	0.511	>gi|153281202|ref|NP_001092926.2| neuropeptide W preproprotein [Homo sapiens]
FS-2573	RLRRDVSR	1.8	2.3	3.1	FS-395	AGQRLRRD	12	10.2	8.4	GAGQRLRRDVSRPA	141	0.69	>gi|153281202|ref|NP_001092926.2| neuropeptide W preproprotein [Homo sapiens]
FS-3202	RQKRAWIT	2.7	3.8	6.8	FS-1008	HLVRQKRA	10.3	10.1	7.6	PHLVRQKRAWITAP	49	0.716	>gi|116534898|ref|NP_001934.2| desmoglein 2 preproprotein [Homo sapiens]
FS-2610	RSWRLACE	-1.1	-1.3	-0.9	FS-1162	RSQRSWRL	-0.9	-0.4	-1.2	QRSQRSWRLACESA	844	0.523	>gi|88501734|ref|NP_000623.2| integrin alpha M isoform 2 precursor [Homo sapiens]
FS-2200	RWNRFAMI	0.7	-0.7	-0.5	FS-1545	MTHRWNRF	-0.2	1.1	-0.4	VMTHRWNRFAMIVQ	163	0.641	>gi|116008152|ref|NP_001846.3| alpha 1 type XV collagen precursor [Homo sapiens]
FS-1852	REKRSEYS	3.1	3.8	3.2	FS-98	TLDREKRS	9.7	10.6	9.7	ATLDREKRSEYSLT	428	0.587	>gi|14589929|ref|NP_061908.1| protocadherin 18 precursor [Homo sapiens]
FS-2286	RPSRQIHK	1.2	-0.2	1.6	FS-537	HPKRPSRQ	2.5	2.5	2	HHPKRPSRQIHKGD	752	0.545	>gi|14589929|ref|NP_061908.1| protocadherin 18 precursor [Homo sapiens]
FS-3101	RSYRYALQ	2.2	-0.9	-0.3	FS-937	KYSRSYRY	-0.2	-0.4	0.7	NKYSRSYRYALQDM	859	0.501	>gi|14589929|ref|NP_061908.1| protocadherin 18 precursor [Homo sapiens]
FS-1712	RGPRSSSA	-0.1	-0.1	-1.1	FS-745	AKARGPRS	11	9.8	7.4	LAKARGPRSSSAAF	1020	0.636	>gi|112734845|ref|NP_065933.2| collagen, type XX, alpha 1 [Homo sapiens]
FS-2572	RLPRSAPP	6	5.4	5.2	FS-1305	APQRLPRS	5.6	4.4	3.8	SAPQRLPRSAPPGS	581	0.626	>gi|14277685|ref|NP_115783.1| protocadherin gamma subfamily C, 5 isoform 2 precursor [Homo sapiens]
FS-2832	RTPRPGEQ	-0.2	-0.1	-0.9	FS-1293	TRRRTPRP	-0.1	-0.3	0.6	RTRRRTPRPGEQVP	216	0.551	>gi|38455416|ref|NP_001450.2| fms-related tyrosine kinase 3 ligand [Homo sapiens]
FS-2515	RRKRKVLH	1.8	1.5	4.3	FS-1316	DVPRRKRK	7.1	7.7	8.1	SDVPRRKRKVLHLV	295	0.548	>gi|119392077|ref|NP_036426.3| Rap guanine nucleotide exchange factor (GEF) 5 [Homo sapiens]
FS-3122	RVPRSDGK	1.7	2.6	2.2	FS-616	LSSRVPRS	10.7	10.8	8.6	ILSSRVPRSDGKIL	43	0.815	>gi|16306530|ref|NP_006718.2| cadherin 10, type 2 preproprotein [Homo sapiens]
FS-2169	RQKRGWMW	-0.5	2.7	3	FS-665	ILHRQKRG	12.5	12.9	9	KILHRQKRGWMWNQ	54	0.806	>gi|16306530|ref|NP_006718.2| cadherin 10, type 2 preproprotein [Homo sapiens]
FS-1723	RIRRNAKG	9.8	9.2	7.2	FS-198	STARIRRN	11.3	11.2	10.4	DSTARIRRNAKGNY	316	0.538	>gi|7656928|ref|NP_055297.1| bone morphogenetic protein 10 preproprotein [Homo sapiens]
FS-2459	RSKRSWMW	0.9	2.1	6	FS-927	ELNRSKRS	10.6	9.9	8.2	NELNRSKRSWMWNQ	53	0.845	>gi|4826673|ref|NP_004923.1| cadherin 6, type 2 preproprotein [Homo sapiens]
FS-2822	RTGRPVEP	-0.1	-0.3	-0.3	FS-34	INRRTGRP	-0.4	-1.9	-1.1	AINRRTGRPVEPES	137	0.56	>gi|4826673|ref|NP_004923.1| cadherin 6, type 2 preproprotein [Homo sapiens]
FS-2638	RAKRRWAP	0.9	2	0.8	FS-734	VLRRAKRR	2.6	2.5	1.8	TVLRRAKRRWAPIP	135	0.6	>gi|148539848|ref|NP_077741.2| desmocollin 3 isoform Dsc3b preproprotein [Homo sapiens]
FS-2109	RVSRSSSA	2.8	2.2	2.6	FS-223	DGGRVSRS	3.4	4.6	5.7	EDGGRVSRSSSAKV	653	0.523	>gi|14589922|ref|NP_116751.1| protocadherin 11 X-linked isoform d [Homo sapiens]
FS-1718	RHYKSASP	-1.6	-1.3	-1.9	FS-982	DLARHYKS	1.1	-0.5	-1.9	PDLARHYKSASPQP	940	0.502	>gi|14589922|ref|NP_116751.1| protocadherin 11 X-linked isoform d [Homo sapiens]
FS-2818	RSRRQDVR	1.4	3.5	2.7	FS-1412	SKRRSRRQ	8.5	8	6	SSKRRSRRQDVRHG	586	0.603	>gi|188497703|ref|NP_004177.3| semaphorin 3F [Homo sapiens]
FS-2470	RVGRQVVT	1.4	4.1	2.2	FS-596	HNNRVGRQ	3.2	3.3	4.9	IHNNRVGRQVVTEN	236	0.547	>gi|16936522|ref|NP_003385.2| wingless-type MMTV integration site family, member 10B precursor [Homo sapiens]
FS-3139	VKKRSVSE	1.4	1.1	1.2	FS-161	GKSVKKRS	8.7	12	9.5	DGKSVKKRSVSEIQ	31	0.851	>gi|4506267|ref|NP_000306.1| parathyroid hormone preproprotein [Homo sapiens]
FS-1842	RVARSREL	4.7	5.4	7.4	FS-897	WRCRVARS	5.7	5.7	6	LWRCRVARSRELNK	197	0.519	>gi|45593138|ref|NP_660299.2| leucine rich repeat containing 25 [Homo sapiens]
FS-2892	RASRDSSE	-0.6	0.1	0	FS-205	VHSRASRD	6.9	7	4.8	DVHSRASRDSSEMG	1109	0.519	>gi|94538350|ref|NP_001035519.1| protocadherin 17 precursor [Homo sapiens]
FS-1687	RCRRALRR	3.9	3.9	7.2	FS-138	PRARCRRA	8.9	10.2	7.2	CPRARCRRALRRFF	66	0.554	>gi|22091448|ref|NP_665705.1| GDNF family receptor alpha 4 isoform b precursor [Homo sapiens]
FS-3116	RVCRCARA	6	5.8	6.1	FS-123	ERSRVCRC	-0.7	0.1	2.2	CERSRVCRCARAAA	131	0.531	>gi|22091448|ref|NP_665705.1| GDNF family receptor alpha 4 isoform b precursor [Homo sapiens]
FS-1797	RVARAMSI	-0.6	0.6	2.6	FS-1348	IRARVARA	9.3	9.7	7.2	SIRARVARAMSIPT	393	0.507	>gi|19923245|ref|NP_004373.2| corticotropin releasing hormone receptor 1 isoform 2 [Homo sapiens]
FS-3178	WSKRSLSQ	0.5	1.7	2.5	FS-464	MSTWSKRS	0.4	1.3	1.4	GMSTWSKRSLSQED	55	0.51	>gi|5902052|ref|NP_008842.1| relaxin 1 preproprotein [Homo sapiens]
FS-2103	RVPRSVPR	2.2	2.7	3.1	FS-1103	VSGRVPRS	8.2	7.6	5.9	PVSGRVPRSVPRTS	38	0.547	>gi|19923279|ref|NP_004254.2| semaphorin W [Homo sapiens]
FS-2938	RHKRRSKF	1.4	2.5	5.2	FS-96	TCSRHKRR	4.6	7.7	7.2	ATCSRHKRRSKFTC	170	0.593	>gi|4758502|ref|NP_004123.1| hyaluronan binding protein 2 preproprotein [Homo sapiens]
FS-2028	RIARVVLQ	-0.5	-0.9	1.2	FS-1608	RQGRIARV	4.1	2.4	3.6	WRQGRIARVVLQDE	1562	0.518	>gi|113722116|ref|NP_079455.3| plexin A2 [Homo sapiens]
FS-2228	RRKRIVGG	0.2	1.2	2.1	FS-1235	MHIRRKRI	8.2	9.3	7.9	RMHIRRKRIVGGKR	339	0.841	>gi|119392081|ref|NP_000195.2| complement factor I preproprotein [Homo sapiens]
FS-3127	RVTRSLDV	5.9	8.7	7.6	FS-363	LVSRVTRS	13	12.8	10.3	FLVSRVTRSLDVWI	462	0.641	>gi|205360962|ref|NP_000287.3| polycystin 1 isoform 2 precursor [Homo sapiens] PART - 1
FS-2053	RPARVALP	-1.5	-0.6	1.3	FS-1159	RPGRPARV	-0.3	-0.1	-0.7	QRPGRPARVALPGV	2203	0.53	>gi|205360962|ref|NP_000287.3| polycystin 1 isoform 2 precursor [Homo sapiens] PART - 1
FS-2533	RVKRRIEN	4.9	7.1	8.3	FS-1105	VSPRVKRR	6.4	5.9	5.6	PVSPRVKRRIENRI	288	0.51	>gi|157805480|ref|NP_002774.2| pregnancy specific beta-1-glycoprotein 7 precursor [Homo sapiens]
FS-1687	RCRRALRR	3.9	3.9	7.2	FS-138	PRARCRRA	8.9	10.2	7.2	CPRARCRRALRRFF	66	0.554	>gi|11545875|ref|NP_071422.1| GDNF family receptor alpha 4 isoform a precursor [Homo sapiens]
FS-2359	RPRRGSHP	0.2	1.6	2.4	FS-421	GALRPRRG	1.3	0.9	0.7	GGALRPRRGSHPKA	852	0.561	>gi|136255216|ref|NP_997234.3| proline-rich transmembrane protein 3 [Homo sapiens]
FS-2004	REHRSGEP	-1.1	-0.7	-1.7	FS-353	LNGREHRS	0.6	-0.6	-0.5	FLNGREHRSGEPVG	260	0.588	>gi|209571519|ref|NP_001129386.1| cysteine rich BMP regulator 2 isoform 1 [Homo sapiens]
FS-2021	RGRRDFPE	1.7	3.6	3.2	FS-889	VKGRGRRD	10.2	9.9	8.5	LVKGRGRRDFPEEV	130	0.535	>gi|4503945|ref|NP_002045.1| glucagon preproprotein [Homo sapiens]
FS-2277	RLKRSPDK	9.8	12.1	8.7	FS-97	TIKRLKRS	11.2	11.4	9.4	ATIKRLKRSPDKQM	77	0.802	>gi|4503975|ref|NP_000505.1| glial cell derived neurotrophic factor isoform 1 preproprotein [Homo sapiens]
FS-3012	RNRRLVSD	0.7	3.4	2.7	FS-697	NLSRNRRL	2.5	6.2	6.9	KNLSRNRRLVSDKV	168	0.767	>gi|4503975|ref|NP_000505.1| glial cell derived neurotrophic factor isoform 1 preproprotein [Homo sapiens]
FS-1673	KSARSVRA	6.7	6.7	7	FS-811	KPAKSARS	-0.4	-0.3	0.3	LKPAKSARSVRAQR	103	0.646	>gi|163659901|ref|NP_001104754.1| insulin-like growth factor 1 isoform 2 preproprotein [Homo sapiens]
FS-3264	RSKRLMKR	7.6	8.3	6	FS-886	TTYRSKRL	8.8	10.5	9.1	LTTYRSKRLMKRHV	2042	0.544	>gi|156616290|ref|NP_001096078.1| collagen type VI alpha 6 [Homo sapiens]
FS-2499	RPFRSFVP	0.3	1.1	0.3	FS-704	QPPRPFRS	-0.4	1.6	0	KQPPRPFRSFVPGP	2198	0.547	>gi|156616290|ref|NP_001096078.1| collagen type VI alpha 6 [Homo sapiens]
FS-3115	RVARSGRD	2.9	3	4.3	FS-738	YLSRVARS	9.4	9.3	8.9	KYLSRVARSGRDDA	2231	0.556	>gi|156616290|ref|NP_001096078.1| collagen type VI alpha 6 [Homo sapiens]
FS-2388	RVRRSTAE	12.5	12.2	8.5	FS-1315	DRLRVRRS	2	1.9	1.5	SDRLRVRRSTAEAA	223	0.703	>gi|15147240|ref|NP_150279.1| brother of CDO [Homo sapiens]
FS-2736	RPARSVGS	6.9	7.7	6.7	FS-1231	LPRRPARS	5.7	6.3	4.9	WLPRRPARSVGSAS	282	0.768	>gi|11641275|ref|NP_071753.1| potassium family, subfamily K, member 15 [Homo sapiens]
FS-2281	RMARNVLK	2.3	2.2	4.9	FS-984	DNKRMARN	5.1	6.3	6.3	PDNKRMARNVLKYE	265	0.506	>gi|33589818|ref|NP_878907.1| prolyl 4-hydroxylase, alpha III subunit precursor [Homo sapiens]
FS-1706	RFVRFVPL	1.2	1.8	4.4	FS-1433	VRARFVRF	9.5	9.4	9	SVRARFVRFVPLEW	153	0.504	>gi|18640734|ref|NP_570129.1| contactin associated protein-like 5 [Homo sapiens]
FS-2004	REHRSGEP	-1.1	-0.7	-1.7	FS-353	LNGREHRS	0.6	-0.6	-0.5	FLNGREHRSGEPVG	318	0.588	>gi|209571521|ref|NP_955381.2| cysteine rich BMP regulator 2 isoform 2 [Homo sapiens]
FS-2187	RSRRCTCF	-0.7	-1	-1	FS-989	EHHRSRRC	3	3.5	4	PEHHRSRRCTCFTY	96	0.606	>gi|4557545|ref|NP_000105.1| endothelin 3 isoform 1 preproprotein [Homo sapiens]
FS-1951	RGKRSAGP	11.6	13.8	9.1	FS-1206	GSFRGKRS	11.1	11.4	8	RGSFRGKRSAGPLP	140	0.83	>gi|4557545|ref|NP_000105.1| endothelin 3 isoform 1 preproprotein [Homo sapiens]
FS-1671	FQRRMAGM	-0.2	-0.3	0.3	FS-276	MRAFQRRM	-1.4	-1.2	-0.9	EMRAFQRRMAGMFQ	606	0.51	>gi|156231351|ref|NP_037521.2| Niemann-Pick C1-like protein 1 isoform 1 [Homo sapiens]
FS-2411	RAVRSINE	6	6.9	7.8	FS-732	VDNRAVRS	1.7	2.1	1.9	KVDNRAVRSINEAR	1227	0.552	>gi|21704277|ref|NP_002217.3| jagged 2 isoform a precursor [Homo sapiens]
FS-1912	RNRRGAIT	5.1	6.5	7.5	FS-1406	RSERNRRG	12.7	13.3	9.9	SRSERNRRGAITID	335	0.606	>gi|47458048|ref|NP_998818.1| hemojuvelin isoform a precursor [Homo sapiens]
FS-3247	RFPRGVSR	-0.9	-0.5	-0.8	FS-37	ISYRFPRG	4.9	7.4	6.9	AISYRFPRGVSRSL	189	0.68	>gi|4505463|ref|NP_003623.1| contactin associated protein 1 precursor [Homo sapiens]
FS-2023	RHKRTIPM	6.3	8.5	8.4	FS-380	SPGRHKRT	8.8	8.2	6.7	FSPGRHKRTIPMFV	117	0.736	>gi|7661536|ref|NP_056496.1| B9 protein [Homo sapiens]
FS-3129	RWGRGFGL	1.4	-3.3	1.1	FS-1523	FSSRWGRG	-2.3	0.9	-0.2	VFSSRWGRGFGLVE	61	0.598	>gi|13124770|ref|NP_076869.1| vitamin K epoxide reductase complex, subunit 1 isoform 1 [Homo sapiens]
FS-2857	VSRRSRGI	1.6	3.1	4.5	FS-979	ASRVSRRS	5.5	7.2	5.6	PASRVSRRSRGIVE	62	0.507	>gi|108796063|ref|NP_001007140.2| insulin-like growth factor 2 isoform 1 precursor [Homo sapiens]
FS-2575	RLRRGLPA	3.3	2.6	3.4	FS-1169	STQRLRRG	2.8	2.3	2.4	QSTQRLRRGLPALL	128	0.508	>gi|108796063|ref|NP_001007140.2| insulin-like growth factor 2 isoform 1 precursor [Homo sapiens]
FS-2085	RSARPLVQ	-2.4	0.4	-1.7	FS-93	SPGRSARP	-1.2	-1.2	-1.3	ASPGRSARPLVQTE	500	0.535	>gi|45433501|ref|NP_443078.1| elastin microfibril interfacer 3 [Homo sapiens]
FS-2223	RNVRFSDE	0.5	-0.1	-1.7	FS-1465	LRIRNVRF	2.8	6.4	7.6	TLRIRNVRFSDEGG	118	0.561	>gi|56788383|ref|NP_996535.2| myelin oligodendrocyte glycoprotein isoform alpha2 precursor [Homo sapiens]
FS-2469	RVARTVDR	5.8	7.8	8.4	FS-199	SWNRVART	5	4	5	DSWNRVARTVDRLC	467	0.596	>gi|4557461|ref|NP_000742.1| nicotinic acetylcholine receptor delta polypeptide precursor [Homo sapiens]
FS-2277	RLKRSPDK	9.8	12.1	8.7	FS-97	TIKRLKRS	11.2	11.4	9.4	ATIKRLKRSPDKQM	51	0.802	>gi|40549411|ref|NP_954701.1| glial cell derived neurotrophic factor isoform 2 precursor [Homo sapiens]
FS-3012	RNRRLVSD	0.7	3.4	2.7	FS-697	NLSRNRRL	2.5	6.2	6.9	KNLSRNRRLVSDKV	142	0.767	>gi|40549411|ref|NP_954701.1| glial cell derived neurotrophic factor isoform 2 precursor [Homo sapiens]
FS-2188	RSTRFAAT	-0.5	-0.3	1.5	FS-1309	ASHRSTRF	0.7	3.1	5.1	SASHRSTRFAATFY	88	0.527	>gi|4758378|ref|NP_004460.1| vascular endothelial growth factor D preproprotein [Homo sapiens]
FS-1754	RMVRSVKV	3	4.7	6.9	FS-1079	SEARMVRS	1.6	3	3.8	PSEARMVRSVKVVG	432	0.696	>gi|14149694|ref|NP_056428.1| retina specific protein PAL [Homo sapiens]
FS-3103	RTARSEED	-1.2	-0.8	1	FS-828	LSSRTARS	10.9	12.5	10.5	LLSSRTARSEEDRD	27	0.58	>gi|154275767|ref|NP_001035362.3| ADAMTS-like 1 isoform 4 precursor [Homo sapiens]
FS-2937	RHIRLVLK	-1.4	-0.6	-0.3	FS-1107	YGSRHIRL	0.3	1.2	2.1	PYGSRHIRLVLKGP	216	0.581	>gi|154275767|ref|NP_001035362.3| ADAMTS-like 1 isoform 4 precursor [Homo sapiens]
FS-2187	RSRRCTCF	-0.7	-1	-1	FS-989	EHHRSRRC	3	3.5	4	PEHHRSRRCTCFTY	96	0.606	>gi|46370060|ref|NP_996915.1| endothelin 3 isoform 2 preproprotein [Homo sapiens]
FS-1951	RGKRSAGP	11.6	13.8	9.1	FS-1206	GSFRGKRS	11.1	11.4	8	RGSFRGKRSAGPLP	140	0.83	>gi|46370060|ref|NP_996915.1| endothelin 3 isoform 2 preproprotein [Homo sapiens]
FS-2411	RAVRSINE	6	6.9	7.8	FS-732	VDNRAVRS	1.7	2.1	1.9	KVDNRAVRSINEAR	1189	0.552	>gi|21704279|ref|NP_660142.1| jagged 2 isoform b precursor [Homo sapiens]
FS-2975	RKRRSIRY	8.7	10.2	9.3	FS-649	EISRKRRS	10.9	9.9	7.6	KEISRKRRSIRYGR	1169	0.831	>gi|18860892|ref|NP_569076.1| protein tyrosine phosphatase, receptor type, D isoform 3 precursor [Homo sapiens]
FS-1940	RVPRDWDP	-0.3	-0.4	1.1	FS-1366	LQERVPRD	7.3	7.8	7.6	SLQERVPRDWDPQP	465	0.628	>gi|4504665|ref|NP_000869.1| interleukin 2 receptor beta precursor [Homo sapiens]
FS-2116	WWARSVGG	0.3	0.8	1.7	FS-394	AEGWWARS	0.1	0.1	-0.1	GAEGWWARSVGGSE	514	0.517	>gi|110611156|ref|NP_006050.3| laminin, gamma 3 precursor [Homo sapiens]
FS-1791	RSHRDTAT	0.4	1	-0.3	FS-1183	ALARSHRD	3.5	2.5	4	RALARSHRDTATKI	1167	0.516	>gi|110611156|ref|NP_006050.3| laminin, gamma 3 precursor [Homo sapiens]
FS-2813	RSQRSEER	-1.4	-0.8	0.6	FS-910	LDRRSQRS	2.2	3	4.2	MLDRRSQRSEERCV	222	0.519	>gi|31317241|ref|NP_851826.1| interleukin 22-binding protein isoform 2 [Homo sapiens]
FS-2547	RARRFCRD	11.3	11.2	8.6	FS-912	NWQRARRF	3.9	4.9	5.2	MNWQRARRFCRDNY	55	0.591	>gi|4506875|ref|NP_000646.1| selectin L precursor [Homo sapiens]
FS-2647	RARRGVEV	4.5	5.9	6.1	FS-316	WGRRARRG	2.4	1.8	1.6	EWGRRARRGVEVAA	130	0.725	>gi|21361873|ref|NP_116260.2| RELT tumor necrosis factor receptor precursor [Homo sapiens]
FS-2187	RSRRCTCF	-0.7	-1	-1	FS-989	EHHRSRRC	3	3.5	4	PEHHRSRRCTCFTY	96	0.606	>gi|46370062|ref|NP_996916.1| endothelin 3 isoform 3 preproprotein [Homo sapiens]
FS-1951	RGKRSAGP	11.6	13.8	9.1	FS-1206	GSFRGKRS	11.1	11.4	8	RGSFRGKRSAGPLP	140	0.83	>gi|46370062|ref|NP_996916.1| endothelin 3 isoform 3 preproprotein [Homo sapiens]
FS-2407	RVWRDSFL	-0.3	1.6	0.5	FS-674	KKMRVWRD	4.3	5.4	5.8	KKKMRVWRDSFLVE	409	0.606	>gi|38327658|ref|NP_940998.1| sulfatase 2 isoform b precursor [Homo sapiens]
FS-3081	RSIRSVAI	-0.5	0.4	2.7	FS-1663	VRSRSIRS	11.3	11.8	8.5	YVRSRSIRSVAIEV	538	0.793	>gi|38327658|ref|NP_940998.1| sulfatase 2 isoform b precursor [Homo sapiens]
FS-2723	RMRRDGWP	2.9	4.8	5.7	FS-177	LTRRMRRD	14	14.8	9.7	DLTRRMRRDGWPAM	440	0.618	>gi|148613856|ref|NP_001091974.1| DEAD box polypeptide 17 isoform 3 [Homo sapiens]
FS-2094	RTARSTNK	5.3	7.9	5.5	FS-559	RIGRTARS	14.2	12.8	11.2	HRIGRTARSTNKGT	511	0.703	>gi|148613856|ref|NP_001091974.1| DEAD box polypeptide 17 isoform 3 [Homo sapiens]
FS-1767	RQIRYSVP	0.3	0.9	-0.5	FS-419	FRARQIRY	2.8	5.2	2.2	GFRARQIRYSVPEE	33	0.521	>gi|14196451|ref|NP_114480.1| protocadherin gamma subfamily A, 11 isoform 2 precursor [Homo sapiens]
FS-1689	RDDRSTSF	1.2	-0.7	2.9	FS-946	NPARDDRS	1.2	0.1	-1.9	NNPARDDRSTSFQT	335	0.61	>gi|122937327|ref|NP_001073935.1| BTB (POZ) domain containing 17 [Homo sapiens]
FS-3196	RLKKKVKQ	-1.4	-0.9	0.4	FS-1527	GPVRLKKK	-0.8	-1.7	-0.9	VGPVRLKKKVKQYE	697	0.608	>gi|19882241|ref|NP_066013.1| immunoglobulin superfamily, DCC subclass, member 4 [Homo sapiens]
FS-2865	HSKRKISW	1.4	0.5	1.9	FS-245	GRSHSKRK	1.4	0.3	1.6	EGRSHSKRKISWAQ	1059	0.62	>gi|19882241|ref|NP_066013.1| immunoglobulin superfamily, DCC subclass, member 4 [Homo sapiens]
FS-2024	RHRRFRLD	1.2	1.9	2	FS-152	YRGRHRRF	5.9	6.3	7	CYRGRHRRFRLDWV	445	0.584	>gi|21955174|ref|NP_665697.1| kinesin family member C2 [Homo sapiens]
FS-2294	RRKRAVNP	5.2	3.8	4.6	FS-1181	WLKRRKRA	11.7	10.8	7.4	QWLKRRKRAVNPSR	286	0.798	>gi|4501913|ref|NP_003803.1| ADAM metallopeptidase domain 23 preproprotein [Homo sapiens]
FS-2950	RIIRSSED	3.8	3.6	5.5	FS-1217	ITSRIIRS	9.9	8.4	6.9	RITSRIIRSSEDPN	46	0.57	>gi|21489959|ref|NP_653247.1| immunoglobulin J chain [Homo sapiens]
FS-3033	RQKKADEP	-0.4	0.4	-1.1	FS-1365	LPSRQKKA	0.2	0.8	1.9	SLPSRQKKADEPDD	248	0.511	>gi|16418445|ref|NP_443185.1| leucine rich repeat containing 3B [Homo sapiens]
FS-2050	RPARDEGG	0	-1.5	-0.3	FS-926	ELGRPARD	0	0	-0.8	NELGRPARDEGGSG	67	0.575	>gi|38348414|ref|NP_940972.1| von Willebrand factor C domain containing 2 [Homo sapiens]
FS-2483	RDRRRLEQ	-1.9	1	-0.5	FS-325	EMPRDRRR	-1.4	-0.5	0	FEMPRDRRRLEQEL	130	0.524	>gi|31542845|ref|NP_110399.2| gap junction protein, alpha 9, 59kDa [Homo sapiens]
FS-2292	RQPRSNGD	0.5	-0.5	1.6	FS-1176	VGKRQPRS	10.8	10.9	8.6	QVGKRQPRSNGDFL	178	0.565	>gi|51511744|ref|NP_055025.2| ecotropic viral integration site 2A isoform 2 [Homo sapiens]
FS-959	RWRRSKRA	11.1	11.6	8.5	FS-139	QGNRWRRS	14.1	13	9.8	CQGNRWRRSKRASY	28	0.735	>gi|222446611|ref|NP_848660.3| R-spondin family, member 2 [Homo sapiens]
FS-2808	RSKRASYV	5.2	9.1	8.2	FS-959	RWRRSKRA	11.1	11.6	8.5	NRWRRSKRASYVSN	31	0.717	>gi|222446611|ref|NP_848660.3| R-spondin family, member 2 [Homo sapiens]
FS-1407	RSRRRRRP	4	4.3	4.7	FS-1225	KTSRSRRR	5.4	7	6.1	RKTSRSRRRRRPGG	863	0.639	>gi|29029597|ref|NP_002079.3| glutamate receptor KA2 precursor [Homo sapiens]
FS-3065	RRRRRPGG	-0.2	-1.2	-0.5	FS-1490	SRSRRRRR	8.1	8.9	7.6	TSRSRRRRRPGGPS	865	0.615	>gi|29029597|ref|NP_002079.3| glutamate receptor KA2 precursor [Homo sapiens]
FS-2792	RRRRPGGP	-0.8	-0.5	0.1	FS-1407	RSRRRRRP	4	4.3	4.7	SRSRRRRRPGGPSR	866	0.703	>gi|29029597|ref|NP_002079.3| glutamate receptor KA2 precursor [Homo sapiens]
FS-1671	FQRRMAGM	-0.2	-0.3	0.3	FS-276	MRAFQRRM	-1.4	-1.2	-0.9	EMRAFQRRMAGMFQ	606	0.51	>gi|156231353|ref|NP_001095118.1| Niemann-Pick C1-like protein 1 isoform 2 [Homo sapiens]
FS-2319	RVRRQIHA	8.3	8.7	7.6	FS-1029	LPKRVRRQ	11.3	12.3	8.7	PLPKRVRRQIHATP	312	0.683	>gi|148539835|ref|NP_004384.2| dystroglycan 1 preproprotein [Homo sapiens]
FS-2342	RKKRIVTG	4.6	5	5.8	FS-418	EWLRKKRI	1	1.1	1.3	GEWLRKKRIVTGNP	683	0.708	>gi|4759146|ref|NP_004778.1| slit homolog 2 [Homo sapiens]
FS-2380	RSKRRKYS	0.8	-0.3	0.7	FS-128	GPLRSKRR	3.5	3.8	0.9	CGPLRSKRRKYSFE	1499	0.542	>gi|4759146|ref|NP_004778.1| slit homolog 2 [Homo sapiens]
FS-2909	REDRGAYT	-0.2	0.3	-1.3	FS-1491	SVSREDRG	-0.5	-0.7	-0.7	TSVSREDRGAYTCR	203	0.52	>gi|148886752|ref|NP_055802.1| immunoglobulin superfamily, member 9B [Homo sapiens]
FS-2505	RQARRAEP	2.5	3.1	1.7	FS-1246	PSPRQARR	0.3	2.4	2.9	RPSPRQARRAEPSL	1185	0.548	>gi|148886752|ref|NP_055802.1| immunoglobulin superfamily, member 9B [Homo sapiens]
FS-2935	RGPRSYPH	-0.3	1	0.9	FS-1078	SASRGPRS	4.1	4.7	4.9	PSASRGPRSYPHLE	31	0.623	>gi|10190672|ref|NP_065688.1| fibroblast growth factor 22 precursor [Homo sapiens]
FS-2572	RLPRSAPP	6	5.4	5.2	FS-1305	APQRLPRS	5.6	4.4	3.8	SAPQRLPRSAPPGS	581	0.626	>gi|11128023|ref|NP_061752.1| protocadherin gamma subfamily C, 5 isoform 1 precursor [Homo sapiens]
FS-1913	RPRRPNGD	-0.9	-0.8	0.1	FS-876	SWERPRRP	-1.2	-0.6	0.9	LSWERPRRPNGDIV	1596	0.568	>gi|54607033|ref|NP_001005731.1| integrin beta 4 isoform 3 precursor [Homo sapiens]
FS-2584	RQKKAAEK	-1.1	-1	1.2	FS-1201	GPQRQKKA	-1.1	-0.9	1.1	RGPQRQKKAAEKAA	340	0.635	>gi|12548785|ref|NP_068711.1| gamma-aminobutyric acid (GABA) A receptor, beta 2 isoform 1 [Homo sapiens]
FS-2995	RLRRRASQ	2.7	4.6	4.9	FS-1131	KKSRLRRR	0.9	0.6	0	QKKSRLRRRASQLK	469	0.742	>gi|12548785|ref|NP_068711.1| gamma-aminobutyric acid (GABA) A receptor, beta 2 isoform 1 [Homo sapiens]
FS-1744	RLRRGQCP	-0.2	1.3	-0.4	FS-1122	EVARLRRG	0.5	0.2	1.1	QEVARLRRGQCPQT	182	0.549	>gi|4557779|ref|NP_000252.1| myocilin [Homo sapiens]
FS-1903	RKKRRRES	4.6	6.1	4.8	FS-249	HSERKKRR	8.6	10.6	10.2	EHSERKKRRRESEC	231	0.524	>gi|118582275|ref|NP_003093.2| superoxide dismutase 3, extracellular precursor [Homo sapiens]
FS-1997	RCRKSCEH	-0.5	-0.9	0.8	FS-923	YRGRCRKS	0.5	1.6	0.9	MYRGRCRKSCEHVV	169	0.556	>gi|5031701|ref|NP_005851.1| follistatin-like 3 glycoprotein precursor [Homo sapiens]
FS-2830	RTKRTRRP	0.8	1.2	1	FS-76	PTRRTKRT	10.6	10.9	7.1	APTRRTKRTRRPQP	208	0.571	>gi|4503693|ref|NP_003858.1| fibroblast growth factor 17 precursor [Homo sapiens]
FS-1817	RARRGLRG	1.7	0.6	3.3	FS-1060	RGCRARRG	4	3.9	2.9	PRGCRARRGLRGLL	37	0.548	>gi|21703352|ref|NP_072094.1| myofibrillogenesis regulator 1 isoform 2 [Homo sapiens]
FS-1783	RRRRCLNG	5.4	5.6	3.8	FS-498	SGARRRRC	0.6	0.4	0.8	GSGARRRRCLNGNP	38	0.599	>gi|20143973|ref|NP_071920.1| hedgehog-interacting protein [Homo sapiens]
FS-2653	RDRRMMSQ	0.4	0.5	0.4	FS-1227	LKRRDRRM	12	13.4	10.3	RLKRRDRRMMSQLE	54	0.655	>gi|20143973|ref|NP_071920.1| hedgehog-interacting protein [Homo sapiens]
FS-2655	RDVRLVDA	-0.9	-0.8	0.4	FS-322	ANRRDVRL	0	-1.8	1.4	FANRRDVRLVDAGG	44	0.527	>gi|119709832|ref|NP_002326.2| low density lipoprotein receptor-related protein 5 [Homo sapiens]
FS-3084	RSKRGTED	9	9.3	8.4	FS-286	QQSRSKRG	7.4	8.2	7.1	EQQSRSKRGTEDEE	46	0.858	>gi|134244291|ref|NP_004758.3| G-protein coupled receptor 37 like 1 [Homo sapiens]
FS-2218	RKSRGTST	1.5	2.6	2.7	FS-1472	PIIRKSRG	10	10.9	8	TPIIRKSRGTSTQG	549	0.545	>gi|8393378|ref|NP_059108.1| frizzled 3 [Homo sapiens]
FS-2903	RDGRYTPC	1	-0.5	0	FS-797	HRSRDGRY	0.2	1.4	0.8	LHRSRDGRYTPCSY	596	0.565	>gi|8393378|ref|NP_059108.1| frizzled 3 [Homo sapiens]
FS-3162	RMKRIFYR	0.8	2.3	0	FS-719	SITRMKRI	6	8.1	7.6	KSITRMKRIFYRIG	139	0.514	>gi|8923756|ref|NP_060872.1| interleukin 26 precursor [Homo sapiens]
FS-3010	RNRRALRD	7.6	8.2	7	FS-147	VASRNRRA	13.1	12.8	9.8	CVASRNRRALRDSR	110	0.651	>gi|145580617|ref|NP_775811.2| fucosyltransferase 11 (alpha (1,3) fucosyltransferase) [Homo sapiens]
FS-3042	RQRRLLAA	-1.1	-0.9	0.3	FS-424	GDSRQRRL	0	1	0.2	GGDSRQRRLLAAKV	31	0.628	>gi|209364544|ref|NP_071414.2| calsyntenin 2 [Homo sapiens]
FS-1980	RYRRVAEG	3.4	4.7	4.6	FS-242	GKFRYRRV	9.8	11.9	8.8	EGKFRYRRVAEGTQ	294	0.598	>gi|4502261|ref|NP_000479.1| serpin peptidase inhibitor, clade C, member 1 [Homo sapiens]
FS-2407	RVWRDSFL	-0.3	1.6	0.5	FS-674	KKMRVWRD	4.3	5.4	5.8	KKKMRVWRDSFLVE	409	0.606	>gi|29789100|ref|NP_061325.1| sulfatase 2 isoform a precursor [Homo sapiens]
FS-3081	RSIRSVAI	-0.5	0.4	2.7	FS-1663	VRSRSIRS	11.3	11.8	8.5	YVRSRSIRSVAIEV	538	0.793	>gi|29789100|ref|NP_061325.1| sulfatase 2 isoform a precursor [Homo sapiens]
FS-1797	RVARAMSI	-0.6	0.6	2.6	FS-1348	IRARVARA	9.3	9.7	7.2	SIRARVARAMSIPT	422	0.507	>gi|223717971|ref|NP_001138618.1| corticotropin releasing hormone receptor 1 isoform 1 [Homo sapiens]
FS-2973	RKRRKGKA	-1.3	1.9	0.7	FS-149	VKSRKRRK	11	11.7	8.8	CVKSRKRRKGKAGA	94	0.709	>gi|4504619|ref|NP_001544.1| insulin-like growth factor binding protein 7 [Homo sapiens]
FS-2584	RQKKAAEK	-1.1	-1	1.2	FS-1201	GPQRQKKA	-1.1	-0.9	1.1	RGPQRQKKAAEKAA	340	0.635	>gi|4503865|ref|NP_000804.1| gamma-aminobutyric acid (GABA) A receptor, beta 2 isoform 2 [Homo sapiens]
FS-2995	RLRRRASQ	2.7	4.6	4.9	FS-1131	KKSRLRRR	0.9	0.6	0	QKKSRLRRRASQLK	431	0.742	>gi|4503865|ref|NP_000804.1| gamma-aminobutyric acid (GABA) A receptor, beta 2 isoform 2 [Homo sapiens]
FS-2054	RPKRADTF	5.7	7.2	7.8	FS-1047	PKGRPKRA	11.3	13.3	9.5	PPKGRPKRADTFDL	162	0.554	>gi|30410788|ref|NP_006756.2| tumor suppressor candidate 3 isoform a [Homo sapiens]
FS-1908	RLRRGLAA	0.8	1.2	1.4	FS-296	SLERLRRG	0.6	0	0.8	ESLERLRRGLAAGT	31	0.516	>gi|4503413|ref|NP_001936.1| heparin-binding EGF-like growth factor [Homo sapiens]
FS-2881	RAERKTEI	-0.3	1.2	-0.3	FS-676	KKSRAERK	-0.3	-0.4	0.5	KKKSRAERKTEIIR	321	0.507	>gi|210147462|ref|NP_001034589.2| von Willebrand factor A domain containing 5B1 [Homo sapiens]
FS-1743	RLPRGAEA	4	2.8	3.2	FS-777	GAARLPRG	0.6	1.4	2.3	LGAARLPRGAEAFE	25	0.539	>gi|30410803|ref|NP_835488.1| CUB domain-containing protein 1 isoform 2 [Homo sapiens]
FS-2565	RKRRGTGY	9.5	11.3	9.6	FS-1578	VFQRKRRG	12.4	12.7	9.4	VVFQRKRRGTGYTE	624	0.661	>gi|194097332|ref|NP_004436.2| ephrin receptor EphB6 precursor [Homo sapiens]
FS-1848	RARRPHFD	-1.2	-0.2	0.3	FS-1605	QKDRARRP	0.5	-1.1	0.4	WQKDRARRPHFDQL	905	0.501	>gi|194097332|ref|NP_004436.2| ephrin receptor EphB6 precursor [Homo sapiens]
FS-2793	RRRRQAER	10.1	11.9	8.3	FS-234	EQRRRRRQ	8.7	6.6	6.3	EEQRRRRRQAERLK	1169	0.569	>gi|109633039|ref|NP_569707.2| protein tyrosine phosphatase, receptor type, F isoform 2 precursor [Homo sapiens]
FS-1720	RIGRAVRP	6.2	7	7.9	FS-1152	QPARIGRA	5.3	7.3	7.2	QQPARIGRAVRPIE	141	0.67	>gi|91823048|ref|NP_071329.2| kallikrein 14 preproprotein [Homo sapiens]
FS-2620	RVPRDPST	0.2	0.1	1.2	FS-1312	AVQRVPRD	6.9	6.6	5.3	SAVQRVPRDPSTVE	34	0.551	>gi|119220572|ref|NP_001007242.2| zymogen granule membrane glycoprotein 2 isoform 3 [Homo sapiens]
FS-2734	RPARALHP	1.2	3.2	4.4	FS-150	VPRRPARA	9.1	8.3	7.6	CVPRRPARALHPEE	878	0.58	>gi|38372935|ref|NP_068767.3| brevican isoform 1 [Homo sapiens]
FS-1800	RVCRDLMD	4.3	7.7	7.6	FS-278	NPARVCRD	6.1	5.7	4.1	ENPARVCRDLMDCE	1691	0.625	>gi|32140760|ref|NP_116277.2| collagen, type XXVII, alpha 1 [Homo sapiens]
FS-3252	RGRRSPHT	7.1	8.1	6.9	FS-1279	SGYRGRRS	10.4	9.6	8	RSGYRGRRSPHTPH	501	0.553	>gi|28466983|ref|NP_055077.2| leprecan-like 2 [Homo sapiens]
FS-2387	RVKRSPGL	10.4	10.3	9.1	FS-554	NQLRVKRS	5.5	5	4	HNQLRVKRSPGLQD	1239	0.697	>gi|4506453|ref|NP_002891.1| retinol-binding protein 3 precursor [Homo sapiens]
FS-1913	RPRRPNGD	-0.9	-0.8	0.1	FS-876	SWERPRRP	-1.2	-0.6	0.9	LSWERPRRPNGDIV	1666	0.568	>gi|54607035|ref|NP_000204.3| integrin beta 4 isoform 1 precursor [Homo sapiens]
FS-2845	RWKRTQSQ	-0.5	1.6	1.8	FS-685	LQRRWKRT	12.5	11.8	10	KLQRRWKRTQSQQG	714	0.753	>gi|157168355|ref|NP_001762.2| CD22 molecule [Homo sapiens]
FS-1675	LHKRQVGD	-0.3	-0.4	0.1	FS-1505	YSALHKRQ	1.1	-2	1.1	TYSALHKRQVGDYE	802	0.638	>gi|157168355|ref|NP_001762.2| CD22 molecule [Homo sapiens]
FS-3056	RRKRYAEH	8.7	11.2	9.7	FS-958	RTSRRKRY	11.4	13.5	9.4	NRTSRRKRYAEHKS	138	0.853	>gi|4505469|ref|NP_002518.1| neurotrophin 3 isoform 2 preproprotein [Homo sapiens]
FS-1823	RHKRKQLP	1.1	0	2.2	FS-1359	LLCRHKRK	7.9	9.2	8.2	SLLCRHKRKQLPEE	504	0.593	>gi|4507753|ref|NP_000363.1| tyrosinase precursor [Homo sapiens]
FS-2932	RGIRPVGR	-0.9	-0.4	0.1	FS-1618	YASRGIRP	-0.6	-0.5	-1.1	WYASRGIRPVGRFG	48	0.528	>gi|7705680|ref|NP_056977.1| prolactin releasing hormone [Homo sapiens]
FS-1995	RARRRTPT	0.4	2.8	0.8	FS-995	GAGRARRR	0	2.1	1.1	PGAGRARRRTPTCE	235	0.572	>gi|13899338|ref|NP_113667.1| activin beta E [Homo sapiens]
FS-2058	RPPRSATA	1.7	5	3.6	FS-1114	DGGRPPRS	2.6	2.5	3.6	QDGGRPPRSATAAL	225	0.6	>gi|14589937|ref|NP_116567.1| protocadherin 8 isoform 2 precursor [Homo sapiens]
FS-3135	RYKKAVFR	2	0.2	3	FS-819	LGSRYKKA	-0.1	0	-0.1	LLGSRYKKAVFREY	786	0.572	>gi|195947365|ref|NP_001124332.1| hephaestin isoform c [Homo sapiens]
FS-2733	RNRRSILD	6.8	9.4	8.8	FS-1221	KLRRNRRS	5.4	6.1	4.4	RKLRRNRRSILDDS	1146	0.618	>gi|195947365|ref|NP_001124332.1| hephaestin isoform c [Homo sapiens]
FS-2619	RVKRVSHS	-0.3	0.4	1.2	FS-1633	ICQRVKRV	0.7	-0.3	1.7	YICQRVKRVSHSHT	512	0.568	>gi|223029414|ref|NP_001138567.1| HERV-H LTR-associating 1 [Homo sapiens]
FS-1685	RARRVLEA	-0.5	-0.7	-0.7	FS-121	DIARARRV	-0.5	-0.3	0.6	CDIARARRVLEAVP	247	0.521	>gi|62988346|ref|NP_619635.1| glutamate receptor, ionotropic, N-methyl-D-aspartate 3B [Homo sapiens]
FS-2252	RARRAVDK	6.8	7	6.2	FS-246	GWKRARRA	10.7	11	9.7	EGWKRARRAVDKER	926	0.801	>gi|62988346|ref|NP_619635.1| glutamate receptor, ionotropic, N-methyl-D-aspartate 3B [Homo sapiens]
FS-2165	RPRRLLQA	-1	-0.9	-0.7	FS-1307	ARHRPRRL	8.2	10.2	9	SARHRPRRLLQARA	1021	0.527	>gi|62988346|ref|NP_619635.1| glutamate receptor, ionotropic, N-methyl-D-aspartate 3B [Homo sapiens]
FS-1673	KSARSVRA	6.7	6.7	7	FS-811	KPAKSARS	-0.4	-0.3	0.3	LKPAKSARSVRAQR	119	0.646	>gi|163659903|ref|NP_001104755.1| insulin-like growth factor 1 isoform 3 preproprotein [Homo sapiens]
FS-1991	RAKRAFLP	3.4	4.8	6.3	FS-1569	SLGRAKRA	5.2	5.2	3.7	VSLGRAKRAFLPGM	143	0.61	>gi|10190674|ref|NP_065689.1| fibroblast growth factor 23 precursor [Homo sapiens]
FS-2681	RHTRSAED	11.3	11.4	9.2	FS-1015	IPRRHTRS	5	4.9	4.5	PIPRRHTRSAEDDS	179	0.677	>gi|10190674|ref|NP_065689.1| fibroblast growth factor 23 precursor [Homo sapiens]
FS-2083	RRSRNVST	1.9	4.4	5.4	FS-340	KGGRRSRN	4.1	5.2	6.7	FKGGRRSRNVSTTL	1051	0.56	>gi|62988324|ref|NP_071376.1| tenascin N [Homo sapiens]
FS-2037	RKKRTLRG	5.1	8.3	6.6	FS-1102	VLGRKKRT	8.6	9.1	8.6	PVLGRKKRTLRGRL	1290	0.698	>gi|62988324|ref|NP_071376.1| tenascin N [Homo sapiens]
FS-2813	RSQRSEER	-1.4	-0.8	0.6	FS-910	LDRRSQRS	2.2	3	4.2	MLDRRSQRSEERCV	254	0.519	>gi|16418459|ref|NP_443194.1| interleukin 22-binding protein isoform 1 [Homo sapiens]
FS-2715	RLRRLAEG	-0.8	-0.4	-0.2	FS-895	WQRRLRRL	3.8	5.9	6.1	LWQRRLRRLAEGIS	1092	0.536	>gi|4758822|ref|NP_004637.1| nephrin precursor [Homo sapiens]
FS-2793	RRRRQAER	10.1	11.9	8.3	FS-234	EQRRRRRQ	8.7	6.6	6.3	EEQRRRRRQAERLK	1178	0.569	>gi|109633041|ref|NP_002831.2| protein tyrosine phosphatase, receptor type, F isoform 1 precursor [Homo sapiens]
FS-2203	RARRSMDE	10.2	11.1	8.1	FS-1439	YLIRARRS	2.9	2.5	1.8	SYLIRARRSMDEAN	505	0.673	>gi|4507757|ref|NP_000541.1| tyrosinase-related protein 1 precursor [Homo sapiens]
FS-1677	PERRDVCW	-0.6	-1.1	0.8	FS-24	ERAPERRD	-2.2	0	-1.7	MERAPERRDVCWSQ	1088	0.61	>gi|18497288|ref|NP_066548.2| latent transforming growth factor beta binding protein 3 isoform 2 [Homo sapiens]
FS-2325	RALRSLDL	3.5	2.8	4.6	FS-374	RRLRALRS	3.3	1.7	3.5	FRRLRALRSLDLAG	411	0.516	>gi|40254971|ref|NP_079101.2| podocan-like 1 [Homo sapiens]
FS-2544	RAKRAVSH	7.6	8.3	7.6	FS-1130	KHQRAKRA	5.6	4.4	4.2	QKHQRAKRAVSHED	51	0.825	>gi|4557251|ref|NP_001101.1| ADAM metallopeptidase domain 10 [Homo sapiens]
FS-2354	RMKRDTSL	12.7	14.2	10.6	FS-525	FNLRMKRD	14.3	12.3	10.8	HFNLRMKRDTSLFS	77	0.565	>gi|4557251|ref|NP_001101.1| ADAM metallopeptidase domain 10 [Homo sapiens]
FS-2345	RKKRTTSA	8.4	8.7	6.3	FS-991	ELLRKKRT	5.5	6.9	6.4	PELLRKKRTTSAEK	213	0.623	>gi|4557251|ref|NP_001101.1| ADAM metallopeptidase domain 10 [Homo sapiens]
FS-2975	RKRRSIRY	8.7	10.2	9.3	FS-649	EISRKRRS	10.9	9.9	7.6	KEISRKRRSIRYGR	1165	0.831	>gi|18860890|ref|NP_569075.1| protein tyrosine phosphatase, receptor type, D isoform 2 precursor [Homo sapiens]
FS-2812	RSKRRWVI	-0.6	-0.7	0.1	FS-1148	PLRRSKRR	9.4	9.6	8.7	QPLRRSKRRWVITT	54	0.523	>gi|29570800|ref|NP_817089.1| cadherin-like 26 isoform a [Homo sapiens]
FS-1818	RCKRGMKK	0.3	0.6	3.1	FS-899	YDCRCKRG	0.7	0	1.8	LYDCRCKRGMKKEL	97	0.637	>gi|47078235|ref|NP_001486.4| GDNF family receptor alpha 2 preproprotein [Homo sapiens]
FS-2616	RVDRDVAP	0.8	0	0.4	FS-843	PWQRVDRD	-0.5	0.2	-0.5	LPWQRVDRDVAPGT	140	0.619	>gi|42544239|ref|NP_001919.2| complement factor D preproprotein [Homo sapiens]
FS-3064	RRRRPERV	0.3	0.8	1.2	FS-1052	PPSRRRRP	0.9	0.7	0.6	PPPSRRRRPERVWP	265	0.516	>gi|53692189|ref|NP_001120.3| adipocyte enhancer binding protein 1 precursor [Homo sapiens]
FS-2919	REVRSVAP	1.9	1.6	2.2	FS-29	GSSREVRS	2.8	4.5	4.5	AGSSREVRSVAPVP	84	0.78	>gi|112789555|ref|NP_598377.3| ADAM metallopeptidase with thrombospondin type 1 motif, 19 preproprotein [Homo sapiens]
FS-3260	RQKRSMEE	7.9	7.9	8.1	FS-561	RVYRQKRS	12.1	12.4	9.8	HRVYRQKRSMEEKV	277	0.834	>gi|112789555|ref|NP_598377.3| ADAM metallopeptidase with thrombospondin type 1 motif, 19 preproprotein [Homo sapiens]
FS-2526	RSRKIAES	-1.2	-0.1	-0.2	FS-657	GRPRSRKI	-0.5	-1.4	0.3	KGRPRSRKIAESGR	307	0.528	>gi|112789555|ref|NP_598377.3| ADAM metallopeptidase with thrombospondin type 1 motif, 19 preproprotein [Homo sapiens]
FS-2019	RGKRYSYK	0.2	0.7	1.2	FS-25	ESGRGKRY	2.2	4.2	6.2	AESGRGKRYSYKLP	316	0.601	>gi|112789555|ref|NP_598377.3| ADAM metallopeptidase with thrombospondin type 1 motif, 19 preproprotein [Homo sapiens]
FS-3250	RGQRSVKA	0.9	-0.4	1.5	FS-705	REYRGQRS	-0.3	2	0.6	KREYRGQRSVKALA	127	0.572	>gi|52487191|ref|NP_055866.1| thioredoxin domain containing 4 (endoplasmic reticulum) [Homo sapiens]
FS-1869	RSKRNIIG	6.5	8.5	9	FS-1494	TLDRSKRN	10.9	11.2	9.2	TTLDRSKRNIIGYF	161	0.703	>gi|52487191|ref|NP_055866.1| thioredoxin domain containing 4 (endoplasmic reticulum) [Homo sapiens]
FS-2679	RHPRSPPR	2.1	2.6	4	FS-560	RNRRHPRS	11.3	13.7	8.6	HRNRRHPRSPPRSE	176	0.616	>gi|56788359|ref|NP_079284.2| thrombospondin repeat containing 1 isoform 2 [Homo sapiens]
FS-2438	RPPREEGK	-0.7	-0.6	-0.6	FS-378	RYNRPPRE	9.4	8.7	7.9	FRYNRPPREEGKGE	562	0.538	>gi|56788359|ref|NP_079284.2| thrombospondin repeat containing 1 isoform 2 [Homo sapiens]
FS-3045	RQVRCVGN	3.2	3.4	5.3	FS-482	QRSRQVRC	0.8	0.3	1.1	GQRSRQVRCVGNNG	809	0.793	>gi|56788359|ref|NP_079284.2| thrombospondin repeat containing 1 isoform 2 [Homo sapiens]
FS-3246	RFIRSVMS	5.5	5.9	8.7	FS-1089	SRYRFIRS	9.4	10.5	7.9	PSRYRFIRSVMSII	256	0.798	>gi|27436986|ref|NP_751948.1| potassium voltage-gated channel, Shal-related subfamily, member 3 isoform 2 [Homo sapiens]
FS-1946	RDRRAAGS	6.4	7.7	5.9	FS-1244	PSFRDRRA	9	11.1	9	RPSFRDRRAAGSDV	2610	0.531	>gi|55743098|ref|NP_004360.2| alpha 3 type VI collagen isoform 1 precursor [Homo sapiens]
FS-2153	RKKKRQSL	0.4	0.2	0.4	FS-918	RRHRKKKR	0	0.1	0.5	MRRHRKKKRQSLKQ	465	0.559	>gi|109809759|ref|NP_821079.3| leucine rich repeat transmembrane neuronal 3 [Homo sapiens]
FS-2461	RSRRGVSE	8.5	8.9	5.3	FS-67	PANRSRRG	10.1	11.8	9.4	APANRSRRGVSETA	80	0.777	>gi|5453808|ref|NP_006170.1| neurotrophin 5 preproprotein [Homo sapiens]
FS-3049	RRKKILDV	0.9	0.2	-2	FS-443	IQSRRKKI	0.4	-0.3	0.2	GIQSRRKKILDVYA	328	0.501	>gi|11641231|ref|NP_071731.1| ectodysplasin A receptor precursor [Homo sapiens]
FS-2379	RSKRDVGS	11.6	11.3	8.5	FS-406	CVLRSKRD	9.8	8.7	6.1	GCVLRSKRDVGSYQ	1756	0.818	>gi|148539840|ref|NP_004397.2| deleted in malignant brain tumors 1 isoform a precursor [Homo sapiens]
FS-2156	RLKRYHSQ	1.2	-0.3	1.6	FS-1349	KQHRLKRY	11.1	11.6	10	SKQHRLKRYHSQTY	169	0.738	>gi|5803109|ref|NP_006803.1| osteosarcoma amplified 9 isoform 1 precursor [Homo sapiens]
FS-2122	KKKRVVPK	-1.7	-0.4	-0.9	FS-1538	KKHKKKRV	-1.4	-0.9	0.4	VKKHKKKRVVPKKP	520	0.522	>gi|5803109|ref|NP_006803.1| osteosarcoma amplified 9 isoform 1 precursor [Homo sapiens]
FS-1566	RRRRFERA	10.7	10.7	8.1	FS-1497	TQVRRRRF	6.8	10.5	7.5	TTQVRRRRFERAIG	1303	0.618	>gi|67190163|ref|NP_005798.2| proteoglycan 4 isoform A [Homo sapiens]
FS-2662	RFERAIGP	1.1	0.7	1.3	FS-1566	RRRRFERA	10.7	10.7	8.1	VRRRRFERAIGPSQ	1306	0.731	>gi|67190163|ref|NP_005798.2| proteoglycan 4 isoform A [Homo sapiens]
FS-1797	RVARAMSI	-0.6	0.6	2.6	FS-1348	IRARVARA	9.3	9.7	7.2	SIRARVARAMSIPT	353	0.507	>gi|223717978|ref|NP_001138619.1| corticotropin releasing hormone receptor 1 isoform 3 [Homo sapiens]
FS-1898	RIKRQHSS	4.5	5.1	4	FS-303	SVERIKRQ	12.4	11.8	10.6	ESVERIKRQHSSQE	242	0.651	>gi|148743793|ref|NP_002537.3| osteoprotegerin precursor [Homo sapiens]
FS-2761	RQRRGEER	2.2	0.3	0.2	FS-896	WQRRQRRG	6	6.5	6	LWQRRQRRGEERKA	369	0.565	>gi|10835203|ref|NP_001127.1| advanced glycosylation end product-specific receptor isoform 1 precursor [Homo sapiens]
FS-1794	RSRRSPRA	11.3	13.6	10	FS-1053	PRARSRRS	9.8	10.8	8.9	PPRARSRRSPRAPL	144	0.749	>gi|22218341|ref|NP_671724.1| matrix metalloproteinase 21 preproprotein [Homo sapiens]
FS-2643	RARRDPRA	9.6	9.6	9.2	FS-289	RPRRARRD	10.4	10.6	7.5	ERPRRARRDPRAGR	30	0.715	>gi|38045915|ref|NP_002572.2| pregnancy-associated plasma protein A preproprotein [Homo sapiens]
FS-2760	RQQREARG	2.3	2	2.7	FS-1551	PRRRQQRE	6.3	4.8	5.1	VPRRRQQREARGAT	81	0.51	>gi|38045915|ref|NP_002572.2| pregnancy-associated plasma protein A preproprotein [Homo sapiens]
FS-1946	RDRRAAGS	6.4	7.7	5.9	FS-1244	PSFRDRRA	9	11.1	9	RPSFRDRRAAGSDV	2404	0.531	>gi|55743106|ref|NP_476508.2| alpha 3 type VI collagen isoform 5 precursor [Homo sapiens]
FS-2704	RLKRAVSE	8.9	10.6	7.2	FS-460	LSRRLKRA	12.9	10.6	7.8	GLSRRLKRAVSEHQ	36	0.838	>gi|4506269|ref|NP_002811.1| parathyroid hormone-like hormone isoform 2 preproprotein [Homo sapiens]
FS-1704	RFRRGLDN	10.1	8.7	7.2	FS-1374	LTARFRRG	10.8	12	9.6	SLTARFRRGLDNDY	215	0.593	>gi|112807182|ref|NP_078876.2| transmembrane protein 204 [Homo sapiens]
FS-2079	RRRRLVWT	-0.7	0.7	2.6	FS-1204	GRGRRRRL	0.6	1.2	1.2	RGRGRRRRLVWTPS	84	0.723	>gi|194272192|ref|NP_001120860.2| double homeobox, 4-like [Homo sapiens]
FS-2070	RRKRTAVT	8.6	9.7	8.8	FS-1042	PEGRRKRT	7.2	10	7.5	PPEGRRKRTAVTGS	159	0.655	>gi|194272192|ref|NP_001120860.2| double homeobox, 4-like [Homo sapiens]
FS-2448	RRARHPGQ	0.2	-1.5	-0.3	FS-1589	FQNRRARH	9.8	11.1	10.3	WFQNRRARHPGQGG	209	0.631	>gi|194272192|ref|NP_001120860.2| double homeobox, 4-like [Homo sapiens]
FS-3000	RMIRTNEA	0.3	0	0.7	FS-1425	TPSRMIRT	4	5.4	5.3	STPSRMIRTNEAVP	767	0.562	>gi|7657359|ref|NP_055176.1| contactin 5 isoform long [Homo sapiens]
FS-2490	RFRREVEK	9.2	8.3	9.2	FS-614	LRPRFRRE	10	8.8	6.1	ILRPRFRREVEKTA	295	0.703	>gi|53988378|ref|NP_005814.2| mesothelin isoform 1 preproprotein [Homo sapiens]
FS-2156	RLKRYHSQ	1.2	-0.3	1.6	FS-1349	KQHRLKRY	11.1	11.6	10	SKQHRLKRYHSQTY	169	0.738	>gi|63252866|ref|NP_001017956.1| osteosarcoma amplified 9 isoform 2 precursor [Homo sapiens]
FS-2122	KKKRVVPK	-1.7	-0.4	-0.9	FS-1538	KKHKKKRV	-1.4	-0.9	0.4	VKKHKKKRVVPKKP	520	0.522	>gi|63252866|ref|NP_001017956.1| osteosarcoma amplified 9 isoform 2 precursor [Homo sapiens]
FS-2353	RLRRSSSP	9.3	8.9	7	FS-32	IALRLRRS	1	0.7	0.7	AIALRLRRSSSPAS	715	0.586	>gi|14270499|ref|NP_115269.1| protocadherin gamma subfamily B, 4 isoform 2 precursor [Homo sapiens]
FS-2106	RVRRAGQG	3.8	5.4	4.9	FS-893	VRGRVRRA	2.9	2.3	1.8	LVRGRVRRAGQGSL	71	0.593	>gi|6042196|ref|NP_003784.2| cathepsin F [Homo sapiens]
FS-3016	RPDRSSQG	-1.7	-1.8	-1.5	FS-533	GRSRPDRS	6	7.1	7.1	HGRSRPDRSSQGGS	292	0.712	>gi|221316599|ref|NP_001810.2| chromogranin B precursor [Homo sapiens]
FS-2022	RHHRGRGG	-0.1	1	-0.5	FS-999	GKGRHHRG	3.1	1.4	3	PGKGRHHRGRGGEP	420	0.544	>gi|221316599|ref|NP_001810.2| chromogranin B precursor [Homo sapiens]
FS-2379	RSKRDVGS	11.6	11.3	8.5	FS-406	CVLRSKRD	9.8	8.7	6.1	GCVLRSKRDVGSYQ	2384	0.818	>gi|148539842|ref|NP_015568.2| deleted in malignant brain tumors 1 isoform b precursor [Homo sapiens]
FS-2089	RSRKEVEL	0.1	0.4	-1.8	FS-950	QAGRSRKE	0.3	-1.4	0.6	NQAGRSRKEVELII	498	0.5	>gi|18201909|ref|NP_542413.1| vascular cell adhesion molecule 1 isoform b precursor [Homo sapiens]
FS-2395	RKKRYDRK	4.6	7.7	7.9	FS-780	GEMRKKRY	9	11.5	11.2	LGEMRKKRYDRKEL	31	0.761	>gi|22218355|ref|NP_671730.1| WAP four-disulfide core domain 11 precursor [Homo sapiens]
FS-2751	RQKRDWIW	3.5	5.3	8.4	FS-1092	THRRQKRD	4	2.6	2.3	PTHRRQKRDWIWNQ	47	0.842	>gi|166362713|ref|NP_001786.2| cadherin 5, type 2 preproprotein [Homo sapiens]
FS-2711	RLRKQARA	0.6	2	3	FS-362	LRRRLRKQ	4.5	6.2	5.8	FLRRRLRKQARAHG	626	0.516	>gi|166362713|ref|NP_001786.2| cadherin 5, type 2 preproprotein [Homo sapiens]
FS-3187	REKKDVPL	0.5	2	-1.3	FS-739	YPVREKKD	-0.9	0.6	0.8	KYPVREKKDVPLGP	1074	0.605	>gi|89903008|ref|NP_055905.2| neurofascin isoform 4 precursor [Homo sapiens]
FS-2156	RLKRYHSQ	1.2	-0.3	1.6	FS-1349	KQHRLKRY	11.1	11.6	10	SKQHRLKRYHSQTY	169	0.738	>gi|63252868|ref|NP_001017957.1| osteosarcoma amplified 9 isoform 3 precursor [Homo sapiens]
FS-2122	KKKRVVPK	-1.7	-0.4	-0.9	FS-1538	KKHKKKRV	-1.4	-0.9	0.4	VKKHKKKRVVPKKP	505	0.522	>gi|63252868|ref|NP_001017957.1| osteosarcoma amplified 9 isoform 3 precursor [Homo sapiens]
FS-1673	KSARSVRA	6.7	6.7	7	FS-811	KPAKSARS	-0.4	-0.3	0.3	LKPAKSARSVRAQR	119	0.646	>gi|11024682|ref|NP_000609.1| insulin-like growth factor 1 isoform 4 preproprotein [Homo sapiens]
FS-2118	CVRRSPCA	-0.4	-1.7	-0.4	FS-163	GRHCVRRS	3.5	4.9	4.6	DGRHCVRRSPCANR	245	0.542	>gi|110347457|ref|NP_001400.3| EGF-like-domain, multiple 3 [Homo sapiens]
FS-2490	RFRREVEK	9.2	8.3	9.2	FS-614	LRPRFRRE	10	8.8	6.1	ILRPRFRREVEKTA	295	0.703	>gi|53988380|ref|NP_037536.2| mesothelin isoform 2 preproprotein [Homo sapiens]
FS-2379	RSKRDVGS	11.6	11.3	8.5	FS-406	CVLRSKRD	9.8	8.7	6.1	GCVLRSKRDVGSYQ	2374	0.818	>gi|148539844|ref|NP_060049.2| deleted in malignant brain tumors 1 isoform c precursor [Homo sapiens]
FS-2883	RAGRSAPL	2.3	5	3.8	FS-81	QLSRAGRS	6.2	8.4	8.1	AQLSRAGRSAPLAA	29	0.536	>gi|4506141|ref|NP_002766.1| HtrA serine peptidase 1 precursor [Homo sapiens]
FS-1677	PERRDVCW	-0.6	-1.1	0.8	FS-24	ERAPERRD	-2.2	0	-1.7	AERAPERRDVCWSQ	1135	0.59	>gi|194328809|ref|NP_001123616.1| latent transforming growth factor beta binding protein 3 isoform 1 [Homo sapiens]
FS-2993	RLLRSLTH	1.1	3.1	4.1	FS-994	ESSRLLRS	-0.6	-0.5	-0.1	PESSRLLRSLTHFS	263	0.526	>gi|32490559|ref|NP_054764.2| low density lipoprotein receptor-related protein 10 precursor [Homo sapiens]
FS-2098	RVGRSLPT	8.9	10.2	8.8	FS-1168	STGRVGRS	4.3	6.6	7	QSTGRVGRSLPTED	164	0.535	>gi|4502165|ref|NP_001629.1| apolipoprotein F precursor [Homo sapiens]
FS-2142	RHHRAAAT	-0.2	1.6	1.2	FS-1336	HHHRHHRA	2.4	2.7	3.6	SHHHRHHRAAATNP	105	0.502	>gi|38327535|ref|NP_005534.2| insulin-like 3 precursor [Homo sapiens]
FS-1905	RKRRDVMQ	8.1	9.1	9.1	FS-1066	RPERKRRD	14.3	14.2	10.6	PRPERKRRDVMQVA	740	0.885	>gi|4557665|ref|NP_000866.1| insulin-like growth factor 1 receptor precursor [Homo sapiens]
FS-2998	RLSRDSLQ	-0.3	-1.1	1.1	FS-1017	KDSRLSRD	-0.9	0.6	0.3	PKDSRLSRDSLQGL	105	0.58	>gi|58219064|ref|NP_001010846.1| Src homology 2 domain containing E [Homo sapiens]
FS-2420	RHLRSLEP	5	6.5	5.7	FS-779	GDNRHLRS	0.6	0.1	-0.7	LGDNRHLRSLEPDT	120	0.616	>gi|30425563|ref|NP_848665.1| reticulon 4 receptor-like 2 [Homo sapiens]
FS-2784	RRRRAAAT	8.2	6.7	5.4	FS-996	GERRRRRA	9	8.2	6.9	PGERRRRRAAATAA	34	0.681	>gi|150010572|ref|NP_001092759.1| SH3 domain containing ring finger 3 [Homo sapiens]
FS-2446	RQRRGCFR	1.3	2.5	4.8	FS-1094	TKNRQRRG	6.9	7.3	5.7	PTKNRQRRGCFRVP	205	0.726	>gi|193788560|ref|NP_057258.3| cerebral endothelial cell adhesion molecule 1 [Homo sapiens]
FS-3135	RYKKAVFR	2	0.2	3	FS-819	LGSRYKKA	-0.1	0	-0.1	LLGSRYKKAVFREY	786	0.572	>gi|195963313|ref|NP_620074.2| hephaestin isoform a [Homo sapiens]
FS-2733	RNRRSILD	6.8	9.4	8.8	FS-1221	KLRRNRRS	5.4	6.1	4.4	RKLRRNRRSILDDS	1147	0.618	>gi|195963313|ref|NP_620074.2| hephaestin isoform a [Homo sapiens]
FS-2290	RQKRNKIP	0	-0.8	0.7	FS-318	WLKRQKRN	12.5	12.8	10.3	EWLKRQKRNKIPYS	363	0.514	>gi|13325075|ref|NP_002817.2| quiescin Q6 sulfhydryl oxidase 1 isoform a [Homo sapiens]
FS-2125	LSKRDTGA	3.3	2.4	1.2	FS-485	QWHLSKRD	0.7	2.3	1.8	GQWHLSKRDTGAAL	645	0.558	>gi|13325075|ref|NP_002817.2| quiescin Q6 sulfhydryl oxidase 1 isoform a [Homo sapiens]
FS-2838	RVGRSSKQ	0	0.5	2.1	FS-766	EVRRVGRS	5.5	6.3	4.5	LEVRRVGRSSKQLV	673	0.548	>gi|13325075|ref|NP_002817.2| quiescin Q6 sulfhydryl oxidase 1 isoform a [Homo sapiens]
FS-2835	RTRRPGEP	-0.2	0.4	0.2	FS-873	SRRRTRRP	0.7	0.5	0.9	LSRRRTRRPGEPPL	26	0.585	>gi|13699859|ref|NP_000952.1| prostaglandin I2 (prostacyclin) synthase [Homo sapiens]
FS-1736	RLARRAHR	1.2	1.5	3	FS-869	SPARLARR	0.5	3.9	4.4	LSPARLARRAHRSK	248	0.507	>gi|13699859|ref|NP_000952.1| prostaglandin I2 (prostacyclin) synthase [Homo sapiens]
FS-2665	RFRRQDVR	3	3.5	4.1	FS-521	AKRRFRRQ	11.3	11.5	9.9	SAKRRFRRQDVRNG	554	0.598	>gi|4759092|ref|NP_004627.1| semaphorin 3B isoform 1 precursor [Homo sapiens]
FS-1894	RGPRSATH	3.6	2.8	2.7	FS-1058	RAERGPRS	4	4.5	4.1	PRAERGPRSATHW-	744	0.57	>gi|4759092|ref|NP_004627.1| semaphorin 3B isoform 1 precursor [Homo sapiens]
FS-2156	RLKRYHSQ	1.2	-0.3	1.6	FS-1349	KQHRLKRY	11.1	11.6	10	SKQHRLKRYHSQTY	169	0.738	>gi|63252870|ref|NP_001017958.1| osteosarcoma amplified 9 isoform 4 precursor [Homo sapiens]
FS-2122	KKKRVVPK	-1.7	-0.4	-0.9	FS-1538	KKHKKKRV	-1.4	-0.9	0.4	VKKHKKKRVVPKKP	505	0.522	>gi|63252870|ref|NP_001017958.1| osteosarcoma amplified 9 isoform 4 precursor [Homo sapiens]
FS-1986	LERRSVYT	-0.7	0.5	-1	FS-1444	ALGLERRS	-0.6	-0.6	0.6	TALGLERRSVYTGQ	39	0.551	>gi|145699139|ref|NP_694953.2| cartilage intermediate layer protein 2 [Homo sapiens]
FS-2328	RDARSVRD	2.7	4.8	5.9	FS-900	YGLRDARS	0	-0.4	0	LYGLRDARSVRDPE	976	0.552	>gi|145699139|ref|NP_694953.2| cartilage intermediate layer protein 2 [Homo sapiens]
FS-2206	RDQRSVLA	0	-0.4	2.4	FS-664	IIIRDQRS	1	3.3	3	KIIIRDQRSVLASA	193	0.551	>gi|46249410|ref|NP_004735.2| lecithin retinol acyltransferase [Homo sapiens]
FS-2210	RHARFGKK	0.9	-1.5	1.2	FS-580	ASIRHARF	4.2	6.4	7.2	IASIRHARFGKKSR	701	0.518	>gi|116235485|ref|NP_620711.3| delta-notch-like EGF repeat-containing transmembrane [Homo sapiens]
FS-2491	RFRRIRGE	-0.3	-0.4	-0.3	FS-449	KIPRFRRI	0.2	0.2	2.9	GKIPRFRRIRGESE	205	0.573	>gi|4504237|ref|NP_003603.1| semaphorin 7A isoform 1 preproprotein [Homo sapiens]
FS-2355	RMRRYADA	5.8	7.7	6.7	FS-1032	LTLRMRRY	9.9	10.2	11.2	PLTLRMRRYADAIF	31	0.71	>gi|11034841|ref|NP_066567.1| growth hormone releasing hormone preproprotein [Homo sapiens]
FS-1738	RLGRQVDS	0.1	0.3	1.6	FS-400	ARARLGRQ	5.8	6.4	5.7	GARARLGRQVDSMW	77	0.601	>gi|11034841|ref|NP_066567.1| growth hormone releasing hormone preproprotein [Homo sapiens]
FS-2975	RKRRSIRY	8.7	10.2	9.3	FS-649	EISRKRRS	10.9	9.9	7.6	KEISRKRRSIRYGR	1178	0.831	>gi|4506309|ref|NP_002830.1| protein tyrosine phosphatase, receptor type, D isoform 1 precursor [Homo sapiens]
FS-2052	RPARSATG	1.6	2.6	2.7	FS-1447	DLGRPARS	-0.2	-0.1	1.9	TDLGRPARSATGVI	2048	0.636	>gi|16933557|ref|NP_003728.1| dachsous 1 precursor [Homo sapiens]
FS-2096	RTRREAPR	11.6	11.4	9.5	FS-427	GGGRTRRE	3.9	3.6	2.4	GGGGRTRREAPREL	2892	0.57	>gi|16933557|ref|NP_003728.1| dachsous 1 precursor [Homo sapiens]
FS-1850	REKRAAEQ	7.9	9.4	9	FS-683	LADREKRA	5.4	7.3	4.8	KLADREKRAAEQQR	184	0.819	>gi|4758230|ref|NP_004206.1| estrogen receptor binding site associated antigen 9 [Homo sapiens]
FS-2665	RFRRQDVR	3	3.5	4.1	FS-521	AKRRFRRQ	11.3	11.5	9.9	SAKRRFRRQDVRNG	553	0.598	>gi|54607089|ref|NP_001005914.1| semaphorin 3B isoform 2 precursor [Homo sapiens]
FS-1894	RGPRSATH	3.6	2.8	2.7	FS-1058	RAERGPRS	4	4.5	4.1	PRAERGPRSATHW-	743	0.57	>gi|54607089|ref|NP_001005914.1| semaphorin 3B isoform 2 precursor [Homo sapiens]
FS-2606	RSKRPSTD	-0.3	0.3	0.3	FS-477	PSQRSKRP	-0.6	0.3	-0.6	GPSQRSKRPSTDTS	322	0.624	>gi|124107606|ref|NP_002246.5| killer cell immunoglobulin-like receptor, two domains, long cytoplasmic tail, 4 isoform a [Homo sapiens]
FS-2029	RICRDIPK	3.8	5.7	4.9	FS-1455	GCGRICRD	1.6	3.7	3.1	TGCGRICRDIPKGR	66	0.509	>gi|32307109|ref|NP_542181.1| WAP four-disulfide core domain 3 precursor [Homo sapiens]
FS-2054	RPKRADTF	5.7	7.2	7.8	FS-1047	PKGRPKRA	11.3	13.3	9.5	PPKGRPKRADTFDL	162	0.554	>gi|30410790|ref|NP_839952.1| tumor suppressor candidate 3 isoform b [Homo sapiens]
FS-3198	RNRRIITV	0	-1.3	0.3	FS-626	SLVRNRRI	3.8	7.1	7.8	ISLVRNRRIITVQL	2593	0.51	>gi|38788416|ref|NP_005550.2| laminin, alpha 1 precursor [Homo sapiens]
FS-2064	RQPRVDFV	-1.2	-0.3	-0.5	FS-1575	TRGRQPRV	0.4	0.9	1	VTRGRQPRVDFVGE	158	0.508	>gi|224591414|ref|NP_001013715.2| low density lipoprotein receptor class A domain containing 2 [Homo sapiens]
FS-2689	RKKKCKIC	-0.9	-0.7	0	FS-1398	RGRRKKKC	0.6	2.1	2.1	SRGRRKKKCKICKL	547	0.507	>gi|59797060|ref|NP_001012301.1| arylsulfatase family, member I [Homo sapiens]
FS-3197	RLRRASWV	1.4	2	4.6	FS-655	GKVRLRRA	8.3	7.4	7.8	KGKVRLRRASWVTR	114	0.501	>gi|23503291|ref|NP_699191.1| adenomatosis polyposis coli down-regulated 1-like [Homo sapiens]
FS-2682	RHYRPTGY	-1.1	-0.4	-0.3	FS-969	AERRHYRP	0.4	0.4	0.1	PAERRHYRPTGYQR	235	0.534	>gi|23503291|ref|NP_699191.1| adenomatosis polyposis coli down-regulated 1-like [Homo sapiens]
FS-3254	RHKRIPPE	1	0.4	0.5	FS-1541	LRYRHKRI	6.1	8.2	8.9	VLRYRHKRIPPEGQ	830	0.707	>gi|46560555|ref|NP_997196.1| transmembrane protein 132E [Homo sapiens]
FS-2290	RQKRNKIP	0	-0.8	0.7	FS-318	WLKRQKRN	12.5	12.8	10.3	EWLKRQKRNKIPYS	363	0.514	>gi|51873067|ref|NP_001004128.1| quiescin Q6 sulfhydryl oxidase 1 isoform b [Homo sapiens]
FS-2894	RAYRSSMR	-1.1	-1.4	-1.2	FS-212	AFSRAYRS	2.7	1.7	3.1	EAFSRAYRSSMREL	952	0.551	>gi|76096366|ref|NP_694566.3| phospholipase B1 [Homo sapiens]
FS-2906	RDSRSSGG	-0.7	-1.2	-0.5	FS-103	VFSRDSRS	2.2	0.7	2.4	AVFSRDSRSSGGPG	302	0.519	>gi|149363636|ref|NP_036533.2| plexin B2 [Homo sapiens]
FS-2317	RVKRDLVL	8.2	11	9.4	FS-253	INKRVKRD	7.2	5.8	5	EINKRVKRDLVLSG	442	0.703	>gi|149363636|ref|NP_036533.2| plexin B2 [Homo sapiens]
FS-2750	RQKRDTTH	12.5	13.1	9.7	FS-1048	PKRRQKRD	13.5	14.7	10	PPKRRQKRDTTHNL	1164	0.865	>gi|149363636|ref|NP_036533.2| plexin B2 [Homo sapiens]
FS-2223	RNVRFSDE	0.5	-0.1	-1.7	FS-1465	LRIRNVRF	2.8	6.4	7.6	TLRIRNVRFSDEGG	118	0.561	>gi|56788385|ref|NP_002424.3| myelin oligodendrocyte glycoprotein isoform beta1 precursor [Homo sapiens]
FS-2312	RSRRGIFI	1.6	2.1	4.7	FS-1344	IIKRSRRG	6.9	7.4	7.3	SIIKRSRRGIFILS	476	0.516	>gi|4504657|ref|NP_003844.1| interleukin 18 receptor accessory protein precursor [Homo sapiens]
FS-3171	RSKRSTLL	6.6	9.6	8.7	FS-874	SSTRSKRS	12	11.3	10	LSSTRSKRSTLLPP	312	0.66	>gi|148225659|ref|NP_055851.1| endonuclease domain containing 1 [Homo sapiens]
FS-2522	RSGRSANA	1.3	0.6	1.8	FS-846	QDPRSGRS	0.8	-0.8	-0.4	LQDPRSGRSANASV	116	0.565	>gi|31377650|ref|NP_116169.2| transmembrane protein 25 isoform 1 [Homo sapiens]
FS-1068	RPKRSKRQ	12.3	11.8	9.1	FS-609	LKPRPKRS	10.8	12.3	9.9	ILKPRPKRSKRQLR	222	0.757	>gi|11497043|ref|NP_068367.1| ADAM metallopeptidase domain 22 isoform 5 preproprotein [Homo sapiens]
FS-2305	RSKRQLRR	5.8	8.8	9.3	FS-1068	RPKRSKRQ	12.3	11.8	9.1	PRPKRSKRQLRRYP	225	0.733	>gi|11497043|ref|NP_068367.1| ADAM metallopeptidase domain 22 isoform 5 preproprotein [Homo sapiens]
FS-2850	RYPRNVEE	5	7.3	7.1	FS-1249	QLRRYPRN	10	10.4	8.2	RQLRRYPRNVEEET	232	0.528	>gi|11497043|ref|NP_068367.1| ADAM metallopeptidase domain 22 isoform 5 preproprotein [Homo sapiens]
FS-3245	REQRSNGL	-0.8	0.7	1.4	FS-1636	KNYREQRS	3	2.4	3.3	YKNYREQRSNGLSH	767	0.511	>gi|11497043|ref|NP_068367.1| ADAM metallopeptidase domain 22 isoform 5 preproprotein [Homo sapiens]
FS-2209	RGKRFRPR	-0.5	0.1	0.3	FS-672	KKIRGKRF	6.8	8.8	7.4	KKKIRGKRFRPRSN	814	0.56	>gi|11497043|ref|NP_068367.1| ADAM metallopeptidase domain 22 isoform 5 preproprotein [Homo sapiens]
FS-2440	RPRRDCVA	5.5	5.9	6.3	FS-602	KHNRPRRD	12.5	11.7	9.2	IKHNRPRRDCVAEG	491	0.675	>gi|54792100|ref|NP_001973.2| erbB-3 isoform 1 precursor [Homo sapiens]
FS-3090	RSPRPRGD	0.4	-0.6	0.3	FS-1283	SRSRSPRP	-0.3	0.1	-0.3	RSRSRSPRPRGDSA	1125	0.627	>gi|54792100|ref|NP_001973.2| erbB-3 isoform 1 precursor [Homo sapiens]
FS-2453	RRRRHSPP	5.6	8.4	6.8	FS-320	YMNRRRRH	5.9	7.9	6.3	EYMNRRRRHSPPHP	1205	0.536	>gi|54792100|ref|NP_001973.2| erbB-3 isoform 1 precursor [Homo sapiens]
FS-1797	RVARAMSI	-0.6	0.6	2.6	FS-1348	IRARVARA	9.3	9.7	7.2	SIRARVARAMSIPT	379	0.507	>gi|223717985|ref|NP_001138620.1| corticotropin releasing hormone receptor 1 isoform 4 [Homo sapiens]
FS-2605	RSKRGWVW	0.8	3.2	4	FS-1177	VLQRSKRG	10.8	9.3	7.9	QVLQRSKRGWVWNQ	53	0.702	>gi|16306532|ref|NP_001788.2| cadherin 11, type 2 preproprotein [Homo sapiens]
FS-2929	RGARGVRV	-0.7	-0.4	-0.4	FS-447	KESRGARG	-0.8	-0.7	-0.7	GKESRGARGVRVDF	471	0.578	>gi|30089937|ref|NP_821174.1| transmembrane protein 132A isoform b [Homo sapiens]
FS-2117	YPKRSAGE	-0.5	-0.6	0.2	FS-1616	STGYPKRS	0.6	-0.3	-0.7	WSTGYPKRSAGESF	372	0.636	>gi|166706897|ref|NP_477518.2| olfactomedin 3 [Homo sapiens]
FS-2525	RSKRVLWD	-1.4	-1.3	-0.2	FS-1096	TPPRSKRV	4.6	6.1	4.1	PTPPRSKRVLWDQY	622	0.768	>gi|4506775|ref|NP_003782.1| membrane-bound transcription factor site-1 protease preproprotein [Homo sapiens]
FS-3017	RPKRRKPR	6.7	9.5	9	FS-641	AKSRPKRR	10.7	12	8.1	KAKSRPKRRKPRVK	1030	0.602	>gi|4506775|ref|NP_003782.1| membrane-bound transcription factor site-1 protease preproprotein [Homo sapiens]
FS-1261	RKPRVKRP	1.3	0.8	1.6	FS-1242	PKRRKPRV	9	11.6	8	RPKRRKPRVKRPQL	1034	0.515	>gi|4506775|ref|NP_003782.1| membrane-bound transcription factor site-1 protease preproprotein [Homo sapiens]
FS-2532	RVKRPQLM	1.4	-0.2	-0.4	FS-1261	RKPRVKRP	1.3	0.8	1.6	RRKPRVKRPQLMQQ	1037	0.607	>gi|4506775|ref|NP_003782.1| membrane-bound transcription factor site-1 protease preproprotein [Homo sapiens]
FS-1799	RVARVARE	7.7	5.7	5.8	FS-860	RPARVARV	2.3	2.1	2.3	LRPARVARVAREEA	315	0.537	>gi|19482158|ref|NP_066382.1| desert hedgehog preproprotein [Homo sapiens]
FS-2150	RIMRDSGL	-1.4	0.5	0.8	FS-437	GTHRIMRD	1.3	1.5	2.7	GGTHRIMRDSGLFG	796	0.508	>gi|54792136|ref|NP_055897.1| follistatin-like 4 [Homo sapiens]
FS-2956	RIVRSLMP	6.1	8.7	10.9	FS-369	PKSRIVRS	14.9	13.8	11.4	FPKSRIVRSLMPFS	227	0.531	>gi|42740907|ref|NP_976084.1| clusterin isoform 2 [Homo sapiens]
FS-2068	RRKRNVNT	9.7	10.9	8	FS-1356	LGGRRKRN	11.1	12.5	7.5	SLGGRRKRNVNTAP	173	0.779	>gi|13325064|ref|NP_001399.1| cadherin EGF LAG seven-pass G-type receptor 2 [Homo sapiens]
FS-2763	RQRRHPEL	2.1	1.4	4.2	FS-266	LARRQRRH	7.6	7.8	6.4	ELARRQRRHPELSQ	2236	0.597	>gi|13325064|ref|NP_001399.1| cadherin EGF LAG seven-pass G-type receptor 2 [Homo sapiens]
FS-2667	RFRRSVPR	8.6	8	7	FS-399	APRRFRRS	9.1	8.3	8.5	GAPRRFRRSVPRGE	61	0.877	>gi|7019519|ref|NP_037403.1| proprotein convertase subtilisin/kexin type 1 inhibitor precursor [Homo sapiens]
FS-2712	RLRRAADH	9	8.2	7.6	FS-7	APRRLRRA	6.4	6.8	5.9	AAPRRLRRAADHDV	220	0.73	>gi|7019519|ref|NP_037403.1| proprotein convertase subtilisin/kexin type 1 inhibitor precursor [Homo sapiens]
FS-1068	RPKRSKRQ	12.3	11.8	9.1	FS-609	LKPRPKRS	10.8	12.3	9.9	ILKPRPKRSKRQLR	222	0.757	>gi|21536386|ref|NP_068368.2| ADAM metallopeptidase domain 22 isoform 2 preproprotein [Homo sapiens]
FS-2305	RSKRQLRR	5.8	8.8	9.3	FS-1068	RPKRSKRQ	12.3	11.8	9.1	PRPKRSKRQLRRYP	225	0.733	>gi|21536386|ref|NP_068368.2| ADAM metallopeptidase domain 22 isoform 2 preproprotein [Homo sapiens]
FS-2850	RYPRNVEE	5	7.3	7.1	FS-1249	QLRRYPRN	10	10.4	8.2	RQLRRYPRNVEEET	232	0.528	>gi|21536386|ref|NP_068368.2| ADAM metallopeptidase domain 22 isoform 2 preproprotein [Homo sapiens]
FS-3245	REQRSNGL	-0.8	0.7	1.4	FS-1636	KNYREQRS	3	2.4	3.3	YKNYREQRSNGLSH	767	0.511	>gi|21536386|ref|NP_068368.2| ADAM metallopeptidase domain 22 isoform 2 preproprotein [Homo sapiens]
FS-2209	RGKRFRPR	-0.5	0.1	0.3	FS-672	KKIRGKRF	6.8	8.8	7.4	KKKIRGKRFRPRSN	814	0.56	>gi|21536386|ref|NP_068368.2| ADAM metallopeptidase domain 22 isoform 2 preproprotein [Homo sapiens]
FS-1780	RRKRYISQ	6.8	7.4	9.1	FS-619	PKARRKRY	11.3	13.4	11.2	IPKARRKRYISQND	60	0.81	>gi|7705676|ref|NP_056970.1| protease inhibitor 15 preproprotein [Homo sapiens]
FS-1764	RPRRSPAQ	9.5	11	8.9	FS-348	LCARPRRS	10.1	10.4	9.4	FLCARPRRSPAQED	76	0.655	>gi|15826850|ref|NP_055081.1| hematopoietic cell signal transducer isoform 1 precursor [Homo sapiens]
FS-2703	RKYRSNKG	0	0.1	1.6	FS-796	HQRRKYRS	4.9	5.1	6.1	LHQRRKYRSNKGES	218	0.561	>gi|4507587|ref|NP_001233.1| tumor necrosis factor receptor superfamily, member 7 precursor [Homo sapiens]
FS-1827	RKKRISAN	0.3	0.2	-0.1	FS-806	IYCRKKRI	2.5	0.6	4.5	LIYCRKKRISANST	244	0.576	>gi|50511936|ref|NP_067674.2| Fc fragment of IgG, low affinity IIa, receptor isoform 2 [Homo sapiens]
FS-2644	RARRFAQI	1.8	2.8	5.1	FS-1436	VSRRARRF	10.2	11.6	10.4	SVSRRARRFAQIGK	418	0.647	>gi|10862703|ref|NP_066124.1| ret proto-oncogene isoform a [Homo sapiens]
FS-2665	RFRRQDVR	3	3.5	4.1	FS-521	AKRRFRRQ	11.3	11.5	9.9	HAKRRFRRQDVRHG	560	0.587	>gi|6912650|ref|NP_036563.1| semaphorin 3E [Homo sapiens]
FS-2953	RIKRRKSL	2.3	3.4	5	FS-1449	DSSRIKRR	8.1	10.6	8.9	TDSSRIKRRKSLGG	424	0.706	>gi|157743288|ref|NP_001099050.1| gamma-aminobutyric acid (GABA) receptor, rho 3 [Homo sapiens]
FS-1755	RNARIVHL	0.9	0.1	0	FS-319	YLARNARI	-0.6	-1.5	0.2	EYLARNARIVHLVE	406	0.573	>gi|223005864|ref|NP_937791.2| carboxypeptidase X (M14 family), member 2 [Homo sapiens]
FS-2963	RKKREITE	11.3	12.7	9.2	FS-1340	HNSRKKRE	11.8	13.6	9.5	SHNSRKKREITEKQ	902	0.848	>gi|119395742|ref|NP_000201.2| integrin alpha chain, alpha 6 isoform b precursor [Homo sapiens]
FS-2152	RKFRSGLI	-0.4	0.1	-0.3	FS-703	QMHRKFRS	6.1	8.7	6.1	KQMHRKFRSGLIVP	404	0.529	>gi|19923761|ref|NP_004888.2| multiple inositol polyphosphate histidine phosphatase 1 [Homo sapiens]
FS-1871	RVKKEWEE	-0.8	-0.5	-1	FS-953	RMDRVKKE	0.8	2.5	3.2	NRMDRVKKEWEEAE	410	0.502	>gi|4502147|ref|NP_001633.1| amyloid beta (A4) precursor-like protein 2 isoform 1 [Homo sapiens]
0	0	0	0	0	FS-1568	SKERSKRS	12.6	10.6	9.2	VSKERSKRSP----	96	0.775	>gi|149999382|ref|NP_001556.2| small inducible cytokine B10 precursor [Homo sapiens]
FS-2824	RTKRAQSP	6.6	6.7	5.3	FS-50	LGRRTKRA	9.2	10.5	6.4	ALGRRTKRAQSPKG	30	0.671	>gi|12545402|ref|NP_071772.1| intercellular adhesion molecule 4 isoform 2 precursor [Homo sapiens]
FS-2512	RRARGADA	2.7	3.6	4.4	FS-1297	ACPRRARG	-0.3	-0.6	-0.3	SACPRRARGADAAG	323	0.543	>gi|4885641|ref|NP_005440.1| Fas apoptotic inhibitory molecule 3 isoform a [Homo sapiens]
FS-3053	RRKRHDIA	9.6	8.7	8.8	FS-1430	VLSRRKRH	13.5	13.1	9.5	SVLSRRKRHDIAQL	289	0.732	>gi|98985828|ref|NP_055080.2| ADAM metallopeptidase domain 28 isoform 1 preproprotein [Homo sapiens]
FS-3015	RPARGAGP	0.2	-1.1	-0.3	FS-818	LGSRPARG	1.8	2.7	1.4	LLGSRPARGAGPEP	25	0.639	>gi|30089980|ref|NP_003732.2| chordin [Homo sapiens]
FS-1708	RGARLVSE	0.3	-0.8	0.7	FS-682	LAARGARL	-1.2	0.2	0.6	KLAARGARLVSEGN	65	0.574	>gi|14195607|ref|NP_037472.2| protocadherin beta 1 precursor [Homo sapiens]
FS-2006	REKKSNSP	-0.6	-0.6	-1.1	FS-414	EPGREKKS	-0.8	0.4	-0.8	GEPGREKKSNSPKH	57	0.676	>gi|21717832|ref|NP_663633.1| sperm equatorial segment protein 1 [Homo sapiens]
FS-2963	RKKREITE	11.3	12.7	9.2	FS-1340	HNSRKKRE	11.8	13.6	9.5	SHNSRKKREITEKQ	902	0.848	>gi|119395740|ref|NP_001073286.1| integrin alpha chain, alpha 6 isoform a precursor [Homo sapiens]
FS-2283	RNRRHIEK	6.2	6.6	6.5	FS-1418	SSKRNRRH	10.5	12	10.1	SSSKRNRRHIEKKI	881	0.755	>gi|81158224|ref|NP_005001.3| neuronal cell adhesion molecule isoform B precursor [Homo sapiens]
FS-2389	RYRRCVGW	3.3	2.1	5	FS-503	SQLRYRRC	6	7.8	5.8	GSQLRYRRCVGWNG	103	0.741	>gi|223671861|ref|NP_001138724.1| complement factor properdin precursor [Homo sapiens]
FS-2918	RETRYVEL	0.3	1	1.9	FS-1364	LPSRETRY	2.2	1.3	-0.3	SLPSRETRYVELYV	200	0.621	>gi|69354859|ref|NP_001100.2| ADAM metallopeptidase domain 8 precursor [Homo sapiens]
FS-2615	RTRRHLHD	7.7	9.2	8.8	FS-1112	ARQRTRRH	11.1	12.6	10	QARQRTRRHLHDNV	282	0.692	>gi|69354859|ref|NP_001100.2| ADAM metallopeptidase domain 8 precursor [Homo sapiens]
FS-3140	VRKRDLQT	2.5	5.9	5	FS-1150	QHSVRKRD	11.7	12.2	10.4	QQHSVRKRDLQTST	58	0.527	>gi|73747889|ref|NP_003174.3| a disintegrin and metalloprotease domain 17 preproprotein [Homo sapiens]
FS-2197	RVKRRADP	8.9	9.3	8.3	FS-274	LVHRVKRR	13	14.7	10.7	ELVHRVKRRADPDP	214	0.721	>gi|73747889|ref|NP_003174.3| a disintegrin and metalloprotease domain 17 preproprotein [Homo sapiens]
FS-2141	RFYRYMGR	0.1	1	-0.3	FS-1507	ADHRFYRY	-0.7	-0.8	0.2	VADHRFYRYMGRGE	237	0.645	>gi|73747889|ref|NP_003174.3| a disintegrin and metalloprotease domain 17 preproprotein [Homo sapiens]
FS-3022	RPRRLSTA	-0.4	0.3	1.1	FS-749	ALSRPRRL	2.4	5.4	2.1	LALSRPRRLSTADP	180	0.516	>gi|19913381|ref|NP_612119.1| G6B protein isoform G6b-E precursor [Homo sapiens]
FS-2239	RSRRALPP	7.8	7.5	7.1	FS-1563	RPIRSRRA	11.5	11.2	9.5	VRPIRSRRALPPLR	264	0.573	>gi|189027135|ref|NP_004807.3| chromosome 9 open reading frame 61 [Homo sapiens]
FS-1921	RRPRRVEA	1.7	1.8	3.7	FS-1059	RAERRPRR	8.4	9.8	8.2	PRAERRPRRVEAER	431	0.593	>gi|189027135|ref|NP_004807.3| chromosome 9 open reading frame 61 [Homo sapiens]
FS-2036	RKKRSAQN	11.7	14	8.9	FS-794	HNGRKKRS	12.6	13.4	9.8	LHNGRKKRSAQNAR	88	0.864	>gi|40806187|ref|NP_955387.1| ADAM metallopeptidase with thrombospondin type 1 motif, 18 preproprotein [Homo sapiens]
FS-2059	RPRRSAGK	6.6	6.9	6.5	FS-507	SSGRPRRS	10.4	9.3	7.7	GSSGRPRRSAGKSQ	284	0.884	>gi|40806187|ref|NP_955387.1| ADAM metallopeptidase with thrombospondin type 1 motif, 18 preproprotein [Homo sapiens]
FS-2679	RHPRSPPR	2.1	2.6	4	FS-560	RNRRHPRS	11.3	13.7	8.6	HRNRRHPRSPPRSE	176	0.616	>gi|38016904|ref|NP_061905.2| thrombospondin repeat containing 1 isoform 1 [Homo sapiens]
FS-2438	RPPREEGK	-0.7	-0.6	-0.6	FS-378	RYNRPPRE	9.4	8.7	7.9	FRYNRPPREEGKGE	562	0.538	>gi|38016904|ref|NP_061905.2| thrombospondin repeat containing 1 isoform 1 [Homo sapiens]
FS-3045	RQVRCVGN	3.2	3.4	5.3	FS-482	QRSRQVRC	0.8	0.3	1.1	GQRSRQVRCVGNNG	809	0.793	>gi|38016904|ref|NP_061905.2| thrombospondin repeat containing 1 isoform 1 [Homo sapiens]
FS-1839	RRSRAASV	1.5	1.7	3.7	FS-1561	RLCRRSRA	6.2	7.4	6	VRLCRRSRAASVGR	718	0.507	>gi|9256610|ref|NP_061758.1| protocadherin beta 15 precursor [Homo sapiens]
FS-1947	RFGRQDEG	-2.9	-0.1	-0.3	FS-405	CRFRFGRQ	2.7	4	2.6	GCRFRFGRQDEGSE	90	0.572	>gi|38016140|ref|NP_937823.1| RF(Arg-Phe)amide family 26 amino acid peptide [Homo sapiens]
FS-1969	RRKRRHHK	1.2	4.5	5.7	FS-826	LRFRRKRR	11.4	12.4	10.4	LLRFRRKRRHHKED	349	0.654	>gi|119372310|ref|NP_000162.2| glycine receptor, alpha 1 isoform 2 precursor [Homo sapiens]
FS-2699	RKRRHHKE	2.6	3.8	4.3	FS-854	RFRRKRRH	9.7	9.9	7.3	LRFRRKRRHHKEDE	350	0.591	>gi|119372310|ref|NP_000162.2| glycine receptor, alpha 1 isoform 2 precursor [Homo sapiens]
FS-3178	WSKRSLSQ	0.5	1.7	2.5	FS-464	MSTWSKRS	0.4	1.3	1.4	GMSTWSKRSLSQED	55	0.51	>gi|20143933|ref|NP_604390.1| relaxin 2 isoform 1 preproprotein [Homo sapiens]
FS-2967	RKKRQLYS	7.9	8.8	9.6	FS-201	THSRKKRQ	8.1	7.9	8.1	DTHSRKKRQLYSAL	161	0.809	>gi|20143933|ref|NP_604390.1| relaxin 2 isoform 1 preproprotein [Homo sapiens]
FS-1906	RKRRHAKP	10.5	11.1	8.5	FS-411	DTERKRRH	8.9	11	9.6	GDTERKRRHAKPGS	252	0.609	>gi|110611167|ref|NP_631894.2| ADAM metallopeptidase with thrombospondin type 1 motif, 14 isoform 1 preproprotein [Homo sapiens]
FS-1838	RRRRDHHM	7.8	8.8	7.4	FS-737	YGCRRRRD	9.6	10.6	8.5	KYGCRRRRDHHMVQ	881	0.68	>gi|110611167|ref|NP_631894.2| ADAM metallopeptidase with thrombospondin type 1 motif, 14 isoform 1 preproprotein [Homo sapiens]
FS-3231	RRKRKEKQ	-1.7	-1.5	0.2	FS-324	CVWRRKRK	4.9	7.1	5.3	FCVWRRKRKEKQSE	250	0.61	>gi|7706529|ref|NP_057466.1| CD244 natural killer cell receptor 2B4 [Homo sapiens]
FS-2577	RNRRSLSG	5.3	5.7	6.3	FS-799	HTQRNRRS	11.3	12.6	10.4	LHTQRNRRSLSGYN	129	0.711	>gi|188536067|ref|NP_065094.3| carboxypeptidase A6 isoform 1 precursor [Homo sapiens]
FS-2989	RLKRAVWI	6	7.8	8.1	FS-496	RRSRLKRA	11.4	11.7	8.9	GRRSRLKRAVWIDC	187	0.827	>gi|188536067|ref|NP_065094.3| carboxypeptidase A6 isoform 1 precursor [Homo sapiens]
FS-3013	RNSRFRCR	0.2	0.5	0.6	FS-730	TRSRNSRF	2.2	3.1	3.2	KTRSRNSRFRCRGV	262	0.549	>gi|188536067|ref|NP_065094.3| carboxypeptidase A6 isoform 1 precursor [Homo sapiens]
FS-2527	RTKRTPGP	5.7	6.3	6.3	FS-1576	TSPRTKRT	10.8	10.5	8.7	VTSPRTKRTPGPLH	62	0.574	>gi|148728188|ref|NP_002199.3| integrin, alpha E precursor [Homo sapiens]
FS-1769	RQRRALEK	5.5	5.8	6.8	FS-1548	NTARQRRA	10.2	11.6	8.9	VNTARQRRALEKEE	178	0.688	>gi|148728188|ref|NP_002199.3| integrin, alpha E precursor [Homo sapiens]
FS-3047	RRGRFLNQ	-0.6	-0.3	1.1	FS-204	TRSRRGRF	2.7	5.3	4.6	DTRSRRGRFLNQTA	441	0.629	>gi|148728188|ref|NP_002199.3| integrin, alpha E precursor [Homo sapiens]
FS-2403	RRRRCVGL	2.5	1.2	5.2	FS-1558	QVMRRRRC	7.2	5.9	4.8	VQVMRRRRCVGLSA	107	0.695	>gi|11641243|ref|NP_071736.1| peptide deformylase [Homo sapiens]
FS-3137	SRKRSFFR	-0.3	2.2	0.4	FS-572	TSSSRKRS	1.2	0.3	2	HTSSSRKRSFFRSS	222	0.522	>gi|45580688|ref|NP_000578.2| complement component 7 precursor [Homo sapiens]
FS-2454	RRRRSLRR	3.6	3.5	6.1	FS-528	FYNRRRRS	10.4	10.5	8.8	HFYNRRRRSLRRYP	3454	0.668	>gi|27436938|ref|NP_005036.2| reelin isoform a [Homo sapiens]
FS-1906	RKRRHAKP	10.5	11.1	8.5	FS-411	DTERKRRH	8.9	11	9.6	GDTERKRRHAKPGS	252	0.609	>gi|21265052|ref|NP_542453.2| ADAM metallopeptidase with thrombospondin type 1 motif, 14 isoform 2 preproprotein [Homo sapiens]
FS-1838	RRRRDHHM	7.8	8.8	7.4	FS-737	YGCRRRRD	9.6	10.6	8.5	KYGCRRRRDHHMVQ	878	0.68	>gi|21265052|ref|NP_542453.2| ADAM metallopeptidase with thrombospondin type 1 motif, 14 isoform 2 preproprotein [Homo sapiens]
FS-2350	RLKRDPGI	3.3	4.2	3.4	FS-814	KQLRLKRD	15	13.5	10.4	LKQLRLKRDPGIDG	81	0.587	>gi|5901910|ref|NP_008984.1| CD160 antigen [Homo sapiens]
FS-2101	RVKRGWVW	2.1	4.4	8.8	FS-778	GAGRVKRG	1.4	1.5	1.2	LGAGRVKRGWVWNQ	62	0.768	>gi|16753221|ref|NP_067071.1| cadherin 22 precursor [Homo sapiens]
FS-1808	RYARWAGA	3.3	3.5	4.7	FS-484	QWARYARW	-0.1	1.4	2.8	GQWARYARWAGAAS	43	0.603	>gi|14211536|ref|NP_055895.1| neurexin 2 isoform alpha-1 precursor [Homo sapiens]
FS-3207	RSKRREMQ	1	0.6	0.6	FS-3	AEVRSKRR	4.9	4.4	5.1	AAEVRSKRREMQVA	141	0.524	>gi|14211536|ref|NP_055895.1| neurexin 2 isoform alpha-1 precursor [Homo sapiens]
FS-2904	RDLRGLAE	-1.9	0.2	0.3	FS-165	GRSRDLRG	-0.8	-0.8	-1.5	DGRSRDLRGLAEAQ	671	0.516	>gi|14211536|ref|NP_055895.1| neurexin 2 isoform alpha-1 precursor [Homo sapiens]
FS-1779	RRKRSAGA	11.3	10.7	8.8	FS-1423	TLARRKRS	11.4	11.2	9.3	STLARRKRSAGAGS	319	0.888	>gi|7705308|ref|NP_057288.1| growth differentiation factor 2 [Homo sapiens]
FS-2702	RKRRSVNP	11.8	12.1	9.6	FS-425	GERRKRRS	14.4	13.6	11	GGERRKRRSVNPYL	181	0.889	>gi|221139785|ref|NP_001138229.1| secretogranin V isoform 1 [Homo sapiens]
FS-2594	RRKRRAPL	4.1	6.3	6.4	FS-775	FSQRRKRR	6.6	5.9	6.4	LFSQRRKRRAPLAT	380	0.574	>gi|4503969|ref|NP_000548.1| growth differentiation factor 5 preproprotein [Homo sapiens]
FS-2698	RKRRAPLA	6.1	7.8	7.3	FS-381	SQRRKRRA	6.3	6.9	4.5	FSQRRKRRAPLATR	381	0.533	>gi|4503969|ref|NP_000548.1| growth differentiation factor 5 preproprotein [Homo sapiens]
FS-1824	RHKRWHFI	2.2	2.2	4.9	FS-133	HRCRHKRW	5.9	10.1	8	CHRCRHKRWHFIKP	199	0.703	>gi|146094506|ref|NP_001078868.1| receptor expressed in lymphoid tissues like 1 [Homo sapiens]
FS-1395	RESRPRRQ	9	9.4	6.9	FS-1469	NKSRESRP	-0.6	-0.5	-0.2	TNKSRESRPRRQGE	213	0.533	>gi|146094506|ref|NP_001078868.1| receptor expressed in lymphoid tissues like 1 [Homo sapiens]
FS-3023	RPRRQGEV	0.5	0.2	0.4	FS-1395	RESRPRRQ	9	9.4	6.9	SRESRPRRQGEVTV	216	0.571	>gi|146094506|ref|NP_001078868.1| receptor expressed in lymphoid tissues like 1 [Homo sapiens]
FS-2794	RRRRQEEK	-0.2	1.7	-1.5	FS-1623	CLRRRRRQ	8.3	7.7	5.5	YCLRRRRRQEEKHK	445	0.532	>gi|191252816|ref|NP_001122108.1| extracellular leucine-rich repeat and fibronectin type III domain containing 1 [Homo sapiens]
FS-1956	RIRRGTDE	12.4	12.2	8.4	FS-931	GYFRIRRG	7.6	7.4	7.3	NGYFRIRRGTDECA	443	0.536	>gi|189083844|ref|NP_001805.3| cathepsin C isoform a preproprotein [Homo sapiens]
FS-2988	RLKKSQFL	-1.1	-0.7	-1.5	FS-429	GKSRLKKS	3.9	3.8	4.7	GGKSRLKKSQFLIK	1022	0.549	>gi|105990535|ref|NP_000121.2| coagulation factor V precursor [Homo sapiens]
FS-2352	RLRRSLSP	10.8	9	8.2	FS-32	IALRLRRS	1	0.7	0.7	AIALRLRRSLSPAT	717	0.646	>gi|14270502|ref|NP_115271.1| protocadherin gamma subfamily B, 6 isoform 2 precursor [Homo sapiens]
FS-2814	RSRRAQPP	3	4.4	4.3	FS-422	GARRSRRA	7.2	6.6	5.2	GGARRSRRAQPPIT	133	0.549	>gi|18379346|ref|NP_055793.1| VPS10 domain receptor protein SORCS 3 [Homo sapiens]
FS-2011	RFDRQASA	-0.4	-0.4	-1.3	FS-1012	IGGRFDRQ	-1.3	2.4	1	PIGGRFDRQASAEG	666	0.538	>gi|48717495|ref|NP_061888.1| chondroitin sulfate glucuronyltransferase [Homo sapiens]
FS-2390	FERRSFET	-1.5	-1.6	-0.6	FS-1367	LRMFERRS	0.3	-0.4	0.5	SLRMFERRSFETQL	527	0.515	>gi|7305525|ref|NP_038465.1| low density lipoprotein-related protein 12 isoform a precursor [Homo sapiens]
FS-3069	RRSRSPRT	8.3	10.6	7.7	FS-216	APSRRSRS	9.2	8.8	7.9	EAPSRRSRSPRTSI	207	0.601	>gi|124486584|ref|NP_001074466.1| retbindin isoform 1 [Homo sapiens]
FS-1696	RERRDVQR	10.6	13.2	9.4	FS-1226	LGARERRD	13.9	15.5	11.8	RLGARERRDVQREI	42	0.741	>gi|145611428|ref|NP_861525.2| bone morphogenetic protein 8A [Homo sapiens]
FS-2241	RTPRAVRP	5	5	7.2	FS-1083	SPIRTPRA	4.8	4.5	4.4	PSPIRTPRAVRPLR	263	0.585	>gi|145611428|ref|NP_861525.2| bone morphogenetic protein 8A [Homo sapiens]
FS-2219	RLKRALDF	6.1	7.5	7.3	FS-1442	AEIRLKRA	9.7	9.8	8.4	TAEIRLKRALDFEA	304	0.548	>gi|7661662|ref|NP_056484.1| protocadherin beta 5 precursor [Homo sapiens]
FS-1839	RRSRAASV	1.5	1.7	3.7	FS-1561	RLCRRSRA	6.2	7.4	6	VRLCRRSRAASVGR	717	0.507	>gi|7661662|ref|NP_056484.1| protocadherin beta 5 precursor [Homo sapiens]
FS-1953	RHARNVDR	6.9	10.7	9.4	FS-466	NGFRHARN	-0.5	-0.5	-0.3	GNGFRHARNVDRVL	250	0.624	>gi|14149904|ref|NP_115584.1| anthrax toxin receptor 1 isoform 1 precursor [Homo sapiens]
FS-2390	FERRSFET	-1.5	-1.6	-0.6	FS-1367	LRMFERRS	0.3	-0.4	0.5	SLRMFERRSFETQL	508	0.515	>gi|208973262|ref|NP_001129175.1| low density lipoprotein-related protein 12 isoform b precursor [Homo sapiens]
FS-2924	RFPRAYSY	-0.3	0.7	4.4	FS-690	MASRFPRA	11.5	11.7	9.4	KMASRFPRAYSYWV	667	0.531	>gi|112789566|ref|NP_689418.2| taste receptor, type 1, member 2 [Homo sapiens]
FS-2492	RHRRVNGT	0.1	-0.5	-0.6	FS-1314	CWPRHRRV	0.6	1.4	2.3	SCWPRHRRVNGTIF	744	0.661	>gi|28559088|ref|NP_000417.2| laminin alpha 2 subunit isoform a precursor [Homo sapiens]
FS-2516	RRKRRQTG	8.8	9.4	7.9	FS-976	APPRRKRR	7.7	7.6	5.8	PAPPRRKRRQTGQA	2578	0.568	>gi|28559088|ref|NP_000417.2| laminin alpha 2 subunit isoform a precursor [Homo sapiens]
FS-2701	RKRRQTGQ	9.8	11.9	7.6	FS-71	PPRRKRRQ	8.7	9.5	8.3	APPRRKRRQTGQAY	2579	0.809	>gi|28559088|ref|NP_000417.2| laminin alpha 2 subunit isoform a precursor [Homo sapiens]
FS-2540	KAKRSVPP	9.6	9.2	7.5	FS-70	PPQKAKRS	10.3	12.4	10.2	APPQKAKRSVPPAS	804	0.561	>gi|33598937|ref|NP_878315.1| scavenger receptor class F, member 2 isoform 2 [Homo sapiens]
FS-1900	RKAREVCD	5.3	5.4	4.3	FS-222	DFERKARE	0.9	0.1	0.4	EDFERKAREVCDNL	360	0.531	>gi|4557427|ref|NP_001240.1| ectonucleoside triphosphate diphosphohydrolase 5 [Homo sapiens]
FS-3178	WSKRSLSQ	0.5	1.7	2.5	FS-464	MSTWSKRS	0.4	1.3	1.4	GMSTWSKRSLSQED	55	0.51	>gi|20143935|ref|NP_005050.2| relaxin 2 isoform 2 [Homo sapiens]
FS-2492	RHRRVNGT	0.1	-0.5	-0.6	FS-1314	CWPRHRRV	0.6	1.4	2.3	SCWPRHRRVNGTIF	744	0.661	>gi|119466532|ref|NP_001073291.1| laminin alpha 2 subunit isoform b precursor [Homo sapiens]
FS-2516	RRKRRQTG	8.8	9.4	7.9	FS-976	APPRRKRR	7.7	7.6	5.8	PAPPRRKRRQTGQA	2574	0.568	>gi|119466532|ref|NP_001073291.1| laminin alpha 2 subunit isoform b precursor [Homo sapiens]
FS-2701	RKRRQTGQ	9.8	11.9	7.6	FS-71	PPRRKRRQ	8.7	9.5	8.3	APPRRKRRQTGQAY	2575	0.809	>gi|119466532|ref|NP_001073291.1| laminin alpha 2 subunit isoform b precursor [Homo sapiens]
FS-1834	RRARSPHD	8.4	9.7	9	FS-1333	GSCRRARS	8.2	6.7	7.3	SGSCRRARSPHDLS	158	0.506	>gi|209954776|ref|NP_003967.2| neurotrophic factor artemin isoform 1 precursor [Homo sapiens]
FS-1847	NFKRSVAS	0	1.1	0.7	FS-727	TKDNFKRS	3	1.6	3.9	KTKDNFKRSVASKY	1088	0.548	>gi|4504125|ref|NP_000824.1| N-methyl-D-aspartate receptor subunit 2A isoform 1 precursor [Homo sapiens]
FS-3027	RPSRSISL	3.1	4.8	5.4	FS-757	DLSRPSRS	0.5	1.7	2.7	LDLSRPSRSISLKD	1309	0.546	>gi|4504125|ref|NP_000824.1| N-methyl-D-aspartate receptor subunit 2A isoform 1 precursor [Homo sapiens]
FS-2112	RYKRWRKH	4.4	6	5.4	FS-49	LCGRYKRW	9.6	12	10.7	ALCGRYKRWRKHGV	249	0.591	>gi|40217833|ref|NP_061123.3| G protein-coupled receptor family C, group 5, member C isoform b [Homo sapiens]
FS-1953	RHARNVDR	6.9	10.7	9.4	FS-466	NGFRHARN	-0.5	-0.5	-0.3	GNGFRHARNVDRVL	250	0.624	>gi|16933553|ref|NP_060623.2| anthrax toxin receptor 1 isoform 3 precursor [Homo sapiens]
FS-2535	RVRRAAQA	8.2	7.6	6.8	FS-1298	ADPRVRRA	10.1	8.5	8.3	SADPRVRRAAQATG	290	0.571	>gi|4826740|ref|NP_004953.1| growth differentiation factor 10 precursor [Homo sapiens]
FS-2035	RKDRRKKG	0.4	0.9	1	FS-1067	RPGRKDRR	0.8	1.1	0.5	PRPGRKDRRKKGQE	340	0.509	>gi|4826740|ref|NP_004953.1| growth differentiation factor 10 precursor [Homo sapiens]
FS-2161	RNKRTCSE	4.6	4.7	4.3	FS-1661	VLHRNKRT	9.5	9.9	9.2	YVLHRNKRTCSEQS	178	0.579	>gi|21264361|ref|NP_631947.1| mannan-binding lectin serine protease 2 isoform 2 precursor [Homo sapiens]
FS-2934	RGKRFSQS	0.7	2.3	2	FS-410	DRSRGKRF	7.7	10.3	8.8	GDRSRGKRFSQSFR	77	0.714	>gi|10337603|ref|NP_066277.1| left-right determination, factor B preproprotein [Homo sapiens]
FS-3134	RYGRFLQP	0.6	1.5	0.8	FS-1034	LWSRYGRF	0.5	1.9	-0.2	PLWSRYGRFLQPVD	421	0.512	>gi|153946391|ref|NP_000827.2| N-methyl-D-aspartate receptor subunit 2D precursor [Homo sapiens]
FS-3131	RWKRPIDL	-0.2	0.7	1	FS-545	KGSRWKRP	2.9	1.4	1.5	HKGSRWKRPIDLAL	801	0.769	>gi|153946391|ref|NP_000827.2| N-methyl-D-aspartate receptor subunit 2D precursor [Homo sapiens]
FS-1873	RWRRTKGA	-0.1	-1.5	0	FS-95	SVDRWRRT	3.1	4.8	4	ASVDRWRRTKGAGP	945	0.613	>gi|153946391|ref|NP_000827.2| N-methyl-D-aspartate receptor subunit 2D precursor [Homo sapiens]
FS-1807	RWPRSDPE	2.8	2.7	4.2	FS-974	APARWPRS	8.4	5.9	6.7	PAPARWPRSDPESQ	1063	0.619	>gi|153946391|ref|NP_000827.2| N-methyl-D-aspartate receptor subunit 2D precursor [Homo sapiens]
FS-2144	RHRRAAGG	5.5	4.7	5.6	FS-1006	HHHRHRRA	9	6.6	5.9	PHHHRHRRAAGGWD	1255	0.761	>gi|153946391|ref|NP_000827.2| N-methyl-D-aspartate receptor subunit 2D precursor [Homo sapiens]
FS-1897	RHTRSYDY	1.8	2	4.9	FS-1414	SPERHTRS	9.6	9.6	8.5	SSPERHTRSYDYME	54	0.639	>gi|4503705|ref|NP_002000.1| fibroblast growth factor 7 precursor [Homo sapiens]
FS-2245	RVRRLFCR	0.9	1.5	0.4	FS-423	GDIRVRRL	3.9	5.1	6.6	GGDIRVRRLFCRTQ	68	0.527	>gi|4503705|ref|NP_002000.1| fibroblast growth factor 7 precursor [Homo sapiens]
FS-2946	RHRRMLTP	5.7	9.3	8.3	FS-175	KWSRHRRM	11.5	12.9	11.2	DKWSRHRRMLTPAF	149	0.786	>gi|13435391|ref|NP_001073.3| cytochrome P450, family 4, subfamily F, polypeptide 2 [Homo sapiens]
FS-2307	RSKRRWAP	0.9	0.8	2.1	FS-1445	ALKRSKRR	11.5	10.6	8.1	TALKRSKRRWAPIP	134	0.604	>gi|13435361|ref|NP_077739.1| desmocollin 1 isoform Dsc1a preproprotein [Homo sapiens]
FS-2753	RQKREWVK	3.6	6.9	8.9	FS-1110	AKRRQKRE	12.9	13	8.6	QAKRRQKREWVKFA	49	0.692	>gi|119964718|ref|NP_001935.2| desmoglein 3 preproprotein [Homo sapiens]
FS-2211	RHKRQSGV	6	7.3	6.7	FS-681	KVIRHKRQ	12.7	12.4	9.9	KKVIRHKRQSGVNA	33	0.684	>gi|153946395|ref|NP_002151.2| tenascin C precursor [Homo sapiens]
0	0	0	0	0	FS-938	LEGRRKRA	9.4	10.2	8.2	NLEGRRKRA-----	2200	0.66	>gi|153946395|ref|NP_002151.2| tenascin C precursor [Homo sapiens]
FS-2561	RKKRALDT	9.7	11.1	10.8	FS-1125	GGQRKKRA	8.6	7.6	6.4	QGGQRKKRALDTNY	300	0.76	>gi|4507465|ref|NP_003230.1| transforming growth factor, beta 3 [Homo sapiens]
FS-2579	RPKRYFTI	-0.4	-0.6	-0.1	FS-792	HHQRPKRY	8.3	9.2	7.6	LHHQRPKRYFTIVI	974	0.677	>gi|67191027|ref|NP_000876.3| integrin alpha 4 precursor [Homo sapiens]
FS-2721	RMKRSRCP	5.2	7.2	5.9	FS-1113	CWRRMKRS	9.8	10.5	7.9	QCWRRMKRSRCPGS	673	0.777	>gi|27437042|ref|NP_724780.2| colony stimulating factor 3 receptor isoform b precursor [Homo sapiens]
FS-2097	RTRRLLWA	0	0.6	-0.3	FS-60	LWGRTRRL	1.7	4.1	3.2	ALWGRTRRLLWASP	80	0.552	>gi|5032005|ref|NP_005599.1| protein tyrosine phosphatase, receptor type, C-associated protein [Homo sapiens]
FS-2307	RSKRRWAP	0.9	0.8	2.1	FS-1445	ALKRSKRR	11.5	10.6	8.1	TALKRSKRRWAPIP	134	0.604	>gi|4826702|ref|NP_004939.1| desmocollin 1 isoform Dsc1b preproprotein [Homo sapiens]
FS-1258	RHRRPRRV	3.4	4.6	5	FS-1250	QPRRHRRP	0.3	1.3	0.1	RQPRRHRRPRRVIA	367	0.526	>gi|8924258|ref|NP_061028.1| gamma-aminobutyric acid (GABA) receptor, theta precursor [Homo sapiens]
FS-2179	RRPRRVIA	-0.1	2.1	3.8	FS-1074	RRHRRPRR	5.3	6.8	6.2	PRRHRRPRRVIARY	369	0.6	>gi|8924258|ref|NP_061028.1| gamma-aminobutyric acid (GABA) receptor, theta precursor [Homo sapiens]
FS-2746	RPRRVIAR	0.7	0.1	1.4	FS-1258	RHRRPRRV	3.4	4.6	5	RRHRRPRRVIARYR	370	0.582	>gi|8924258|ref|NP_061028.1| gamma-aminobutyric acid (GABA) receptor, theta precursor [Homo sapiens]
FS-3259	RPGRRVCA	-0.8	-1.4	-1.3	FS-247	HAYRPGRR	-0.3	-0.6	1.6	EHAYRPGRRVCAVR	28	0.508	>gi|7705889|ref|NP_057299.1| EGF-like-domain, multiple 7 [Homo sapiens]
FS-2958	RKARFGSE	0.6	0	1	FS-280	PGSRKARF	7.6	8.8	9.7	EPGSRKARFGSEKP	806	0.508	>gi|15529998|ref|NP_003039.2| solute carrier family 9 (sodium/hydrogen exchanger), member 2 [Homo sapiens]
FS-1716	RHRKNVDR	-0.4	1.5	1.3	FS-1512	ARARHRKN	3.5	4.8	6.6	VARARHRKNVDRVS	667	0.553	>gi|31377806|ref|NP_002635.2| polymeric immunoglobulin receptor precursor [Homo sapiens]
FS-2864	HPKRAVRE	8.6	8.5	7.4	FS-1355	LASHPKRA	0	0.5	-0.1	SLASHPKRAVREGT	295	0.53	>gi|157426856|ref|NP_001098717.1| armadillo repeat containing 5 isoform a [Homo sapiens]
FS-1974	RSLRSWLI	0.5	0.5	0.5	FS-433	GSFRSLRS	-0.8	-0.4	-0.3	GGSFRSLRSWLISE	457	0.568	>gi|157426856|ref|NP_001098717.1| armadillo repeat containing 5 isoform a [Homo sapiens]
FS-1691	RDKRKLGA	-1	0.6	1.5	FS-356	LPARDKRK	3.1	4.7	4.4	FLPARDKRKLGASV	63	0.726	>gi|126116598|ref|NP_001001712.2| lipocalin 10 [Homo sapiens]
FS-2598	RRRRQLDP	9	10.1	7.6	FS-1415	SPQRRRRQ	7.4	8.2	6.4	SSPQRRRRQLDPGG	875	0.797	>gi|6006011|ref|NP_005492.1| integrin alpha 3 isoform b precursor [Homo sapiens]
FS-2333	RGKRSCHA	5.2	5	5.6	FS-754	DELRGKRS	-0.1	0.3	-1	LDELRGKRSCHAGF	474	0.713	>gi|134244281|ref|NP_005920.2| melanoma-associated antigen p97 isoform 1 precursor [Homo sapiens]
FS-2513	RRARVTDA	0.6	0.4	0.6	FS-1571	SPPRRARV	0.6	0.6	3.2	VSPPRRARVTDATE	1731	0.56	>gi|47132553|ref|NP_997641.1| fibronectin 1 isoform 5 preproprotein [Homo sapiens]
FS-2673	RGRKSPSK	-0.6	-0.5	-0.1	FS-679	KRRRGRKS	0.8	2.5	1.4	KKRRRGRKSPSKEV	539	0.628	>gi|120587029|ref|NP_766638.2| signal peptide, CUB domain, EGF-like 1 [Homo sapiens]
FS-3018	RPLRGVSG	-0.9	-0.7	-0.7	FS-1229	LLSRPLRG	-0.3	-0.2	-1	RLLSRPLRGVSGKH	575	0.612	>gi|223278413|ref|NP_694999.3| MAM domain containing 2 [Homo sapiens]
FS-2365	RQRRGFHH	0.6	4.9	6.8	FS-465	NCLRQRRG	-0.8	-0.3	-0.5	GNCLRQRRGFHHEL	417	0.547	>gi|4503893|ref|NP_001469.1| beta-1,4-N-acetyl-galactosaminyl transferase 1 [Homo sapiens]
FS-3025	RPRRSSTQ	6.4	8.7	6.9	FS-887	VDSRPRRS	9.2	9.2	9.6	LVDSRPRRSSTQLR	442	0.777	>gi|68348711|ref|NP_001234.2| tumor necrosis factor receptor superfamily, member 8 isoform 1 precursor [Homo sapiens]
FS-2831	RTMRSSAG	0.5	-0.4	0.5	FS-228	EARRTMRS	6.8	6.2	7.3	EEARRTMRSSAGQA	267	0.515	>gi|16163666|ref|NP_201573.1| melanoma-associated antigen p97 isoform 2 precursor [Homo sapiens]
FS-2189	RTKREAGA	10.6	10.5	7	FS-795	HPHRTKRE	11.5	12	10.4	LHPHRTKREAGAME	644	0.863	>gi|18860902|ref|NP_002835.2| protein tyrosine phosphatase, receptor type, K isoform b [Homo sapiens]
FS-1729	RKNRPAGA	-0.3	-0.8	-0.1	FS-1508	AEARKNRP	-0.9	0.4	-1.6	VAEARKNRPAGAIP	25	0.505	>gi|71164892|ref|NP_071914.3| gremlin 2 precursor [Homo sapiens]
FS-2413	REDRAVRD	-1.1	0.3	-0.3	FS-54	LPNREDRA	0.3	-1.2	-1.7	ALPNREDRAVRDSL	574	0.653	>gi|60498978|ref|NP_114437.2| elastin microfibril interfacer 2 [Homo sapiens]
FS-2795	RRRRSISR	6.8	7.8	8.2	FS-1503	WWRRRRRS	12.2	12.2	8.6	TWWRRRRRSISRAR	261	0.826	>gi|195539372|ref|NP_008969.2| ADAM metallopeptidase with thrombospondin type 1 motif, 5 preproprotein [Homo sapiens]
FS-2009	RENRSLFT	0.3	-0.3	-1.1	FS-764	ESGRENRS	0.2	0.6	-0.1	LESGRENRSLFTDL	70	0.505	>gi|162809334|ref|NP_002855.2| pregnancy-zone protein [Homo sapiens]
FS-2692	RKKRFAKQ	6	8.5	8.9	FS-1459	KMRRKKRF	7.3	9.8	9	TKMRRKKRFAKQGN	122	0.867	>gi|13236530|ref|NP_077278.1| matrix metalloproteinase 28 isoform 1 preproprotein [Homo sapiens]
FS-2853	TIKRSVIS	0.5	0.9	-1.2	FS-1632	HSRTIKRS	5.1	6.2	6.2	YHSRTIKRSVISSR	82	0.607	>gi|20336246|ref|NP_006191.2| proprotein convertase subtilisin/kexin type 5 preproprotein [Homo sapiens]
FS-2313	RTKRDYDF	5.5	7.9	9.1	FS-1579	VKKRTKRD	13.7	14.1	11.3	VVKKRTKRDYDFSR	114	0.776	>gi|20336246|ref|NP_006191.2| proprotein convertase subtilisin/kexin type 5 preproprotein [Homo sapiens]
FS-2185	RSNRQLGI	0.5	-0.7	0.2	FS-1337	HKHRSNRQ	1.1	3.9	1.7	SHKHRSNRQLGIQQ	51	0.707	>gi|4557543|ref|NP_001384.1| extracellular matrix protein 2 precursor [Homo sapiens]
FS-2386	RVFRQVEK	-1.6	-2.1	-1.6	FS-468	NLLRVFRQ	0.4	-0.9	0.1	GNLLRVFRQVEKVR	431	0.543	>gi|193211608|ref|NP_071752.3| dipeptidase 3 isoform a [Homo sapiens]
FS-2964	RKKREKKK	-0.4	-0.3	0.9	FS-271	LLSRKKRE	8.6	6.9	6.5	ELLSRKKREKKKKT	188	0.775	>gi|21361912|ref|NP_071760.2| DnaJ (Hsp40) homolog, subfamily C, member 1 [Homo sapiens]
FS-2885	RAKRQKDF	3.4	4.8	4.9	FS-231	EKSRAKRQ	9.7	8.1	6.5	EEKSRAKRQKDFDI	467	0.689	>gi|21361912|ref|NP_071760.2| DnaJ (Hsp40) homolog, subfamily C, member 1 [Homo sapiens]
0	0	0	0	0	FS-1392	QRSRQKKT	-1.4	-0.9	0.3	SQRSRQKKTT----	123	0.601	>gi|4505187|ref|NP_002407.1| small inducible cytokine B9 precursor [Homo sapiens]
FS-1792	RSHRSCRT	0.8	2.2	3.6	FS-1525	GPARSHRS	2.6	5.2	5.1	VGPARSHRSCRTES	72	0.541	>gi|145309328|ref|NP_775733.3| papilin [Homo sapiens]
FS-2020	RGPREVSP	2.8	3.4	3.3	FS-4	AGGRGPRE	2.6	3.3	2.7	AAGGRGPREVSPGA	51	0.546	>gi|154090976|ref|NP_055892.2| sterile alpha and TIR motif containing 1 [Homo sapiens]
FS-2092	RSSRDSSA	-0.5	-0.4	-0.3	FS-357	LQGRSSRD	0.9	1.1	2.1	FLQGRSSRDSSAGS	705	0.571	>gi|154090976|ref|NP_055892.2| sterile alpha and TIR motif containing 1 [Homo sapiens]
FS-2780	RRKRLRQD	0.5	0.1	1.4	FS-9	ARRRRKRL	9.8	12.2	9.8	AARRRRKRLRQDPP	756	0.515	>gi|205277423|ref|NP_065840.2| immunoglobulin superfamily, member 9 isoform b [Homo sapiens]
FS-2568	RLARSFDC	1.6	2.6	3.8	FS-1471	PAQRLARS	10.2	11.3	9.5	TPAQRLARSFDCSS	866	0.537	>gi|205277423|ref|NP_065840.2| immunoglobulin superfamily, member 9 isoform b [Homo sapiens]
FS-1970	RRRRDATR	13.2	14.6	10	FS-346	LAFRRRRD	7.6	8.3	6.1	FLAFRRRRDATRAR	1140	0.694	>gi|205277423|ref|NP_065840.2| immunoglobulin superfamily, member 9 isoform b [Homo sapiens]
FS-2372	RRRRAVLP	2.2	1.3	3.5	FS-1475	QLLRRRRA	5.2	3.7	3.7	TQLLRRRRAVLPQT	205	0.624	>gi|4501915|ref|NP_003807.1| ADAM metallopeptidase domain 9 isoform 1 precursor [Homo sapiens]
FS-1958	RKKRSQTY	8.1	10.2	9	FS-1288	SYFRKKRS	10.9	10.4	8.9	RSYFRKKRSQTYES	732	0.712	>gi|4501915|ref|NP_003807.1| ADAM metallopeptidase domain 9 isoform 1 precursor [Homo sapiens]
FS-2183	RSKRSLSC	1.8	2.4	5.1	FS-1031	LSHRSKRS	12.7	12.6	11.4	PLSHRSKRSLSCRP	763	0.872	>gi|89191868|ref|NP_000543.2| von Willebrand factor preproprotein [Homo sapiens]
FS-2353	RLRRSSSP	9.3	8.9	7	FS-32	IALRLRRS	1	0.7	0.7	AIALRLRRSSSPAS	715	0.586	>gi|13470082|ref|NP_003727.1| protocadherin gamma subfamily B, 4 isoform 1 precursor [Homo sapiens]
FS-2531	RVKRPIEN	-0.9	0.7	-1	FS-1104	VSPRVKRP	-1.4	-0.5	-0.6	PVSPRVKRPIENRI	195	0.56	>gi|194097367|ref|NP_002772.3| pregnancy specific beta-1-glycoprotein 5 [Homo sapiens]
FS-2780	RRKRLRQD	0.5	0.1	1.4	FS-9	ARRRRKRL	9.8	12.2	9.8	AARRRRKRLRQDPP	772	0.515	>gi|205277425|ref|NP_001128522.1| immunoglobulin superfamily, member 9 isoform a [Homo sapiens]
FS-2568	RLARSFDC	1.6	2.6	3.8	FS-1471	PAQRLARS	10.2	11.3	9.5	TPAQRLARSFDCSS	882	0.537	>gi|205277425|ref|NP_001128522.1| immunoglobulin superfamily, member 9 isoform a [Homo sapiens]
FS-1970	RRRRDATR	13.2	14.6	10	FS-346	LAFRRRRD	7.6	8.3	6.1	FLAFRRRRDATRAR	1156	0.694	>gi|205277425|ref|NP_001128522.1| immunoglobulin superfamily, member 9 isoform a [Homo sapiens]
FS-1975	RSNRDVFV	1.4	1.3	0.6	FS-822	LLFRSNRD	5.2	4.8	4.6	LLLFRSNRDVFVKL	529	0.583	>gi|41327708|ref|NP_957705.1| crumbs homolog 1 precursor [Homo sapiens]
FS-2225	RQDRSKGT	0	-0.1	-0.2	FS-1453	EQIRQDRS	-0.1	0.3	0	TEQIRQDRSKGTVH	149	0.576	>gi|115527062|ref|NP_001840.3| alpha 2 type VI collagen isoform 2C2 precursor [Homo sapiens]
FS-2121	KARRFVEQ	-0.8	0.4	-0.1	FS-1143	NFHKARRF	-0.3	-0.6	0	QNFHKARRFVEQVA	854	0.5	>gi|115527062|ref|NP_001840.3| alpha 2 type VI collagen isoform 2C2 precursor [Homo sapiens]
FS-2598	RRRRQLDP	9	10.1	7.6	FS-1415	SPQRRRRQ	7.4	8.2	6.4	SSPQRRRRQLDPGG	875	0.797	>gi|4504747|ref|NP_002195.1| integrin alpha 3 isoform a precursor [Homo sapiens]
FS-2244	RVNRSVHE	0.8	3.3	3.8	FS-229	EEIRVNRS	2.3	0.7	1.7	EEEIRVNRSVHEWA	809	0.629	>gi|29029632|ref|NP_004295.2| anaplastic lymphoma kinase [Homo sapiens]
FS-3048	RRIRPTHP	-1.5	-0.4	-2.1	FS-1461	KRSRRIRP	-0.3	1.6	0.1	TKRSRRIRPTHPA-	202	0.614	>gi|4503695|ref|NP_003853.1| fibroblast growth factor 18 precursor [Homo sapiens]
FS-1839	RRSRAASV	1.5	1.7	3.7	FS-1561	RLCRRSRA	6.2	7.4	6	VRLCRRSRAASVGR	720	0.507	>gi|9256612|ref|NP_061759.1| protocadherin beta 2 precursor [Homo sapiens]
FS-2536	RVRRAVLP	8.2	9.5	9.5	FS-608	LIPRVRRA	9.2	10.3	8.5	ILIPRVRRAVLPQE	205	0.732	>gi|4502067|ref|NP_001624.1| alpha-1-microglobulin/bikunin preproprotein [Homo sapiens]
FS-2713	RLRREPGG	-0.9	-0.3	-0.8	FS-288	RARRLRRE	12.9	12.3	9.2	ERARRLRREPGGQD	639	0.624	>gi|110735402|ref|NP_005695.3| protein tyrosine phosphatase, receptor type, U isoform 3 precursor [Homo sapiens]
FS-2692	RKKRFAKQ	6	8.5	8.9	FS-1459	KMRRKKRF	7.3	9.8	9	TKMRRKKRFAKQGE	122	0.893	>gi|73808271|ref|NP_001027449.1| matrix metalloproteinase 28 isoform 3 [Homo sapiens]
FS-1268	RRRRERRD	14.1	12.4	10.4	FS-355	LNRRRRRE	12.7	12.9	8.2	FLNRRRRRERRDLF	281	0.519	>gi|171460997|ref|NP_006557.2| CD226 molecule precursor [Homo sapiens]
FS-2659	RERRDLFT	5.4	8.1	8	FS-1268	RRRRERRD	14.1	12.4	10.4	RRRRRERRDLFTES	284	0.741	>gi|171460997|ref|NP_006557.2| CD226 molecule precursor [Homo sapiens]
FS-2954	RIKRSAPL	11.4	11.4	10.2	FS-46	KSSRIKRS	11.3	10.3	8.6	AKSSRIKRSAPLSD	905	0.809	>gi|148886654|ref|NP_699197.3| polydom [Homo sapiens]
0	0	0	0	0	FS-551	NCSRKRRT	9.8	9.8	7.5	HNCSRKRRTGF---	3568	0.55	>gi|148886654|ref|NP_699197.3| polydom [Homo sapiens]
FS-2078	RRRRHRSY	6.9	11.1	9.1	FS-1156	RHGRRRRH	10.6	11.5	8.2	QRHGRRRRHRSYSP	420	0.561	>gi|28557777|ref|NP_787120.1| immunoglobulin-like domain containing receptor 1 [Homo sapiens]
FS-2775	RRHRSYSP	1.9	1.9	2.8	FS-532	GRRRRHRS	9.5	10.3	6.9	HGRRRRHRSYSPPL	422	0.727	>gi|28557777|ref|NP_787120.1| immunoglobulin-like domain containing receptor 1 [Homo sapiens]
FS-2386	RVFRQVEK	-1.6	-2.1	-1.6	FS-468	NLLRVFRQ	0.4	-0.9	0.1	GNLLRVFRQVEKVR	430	0.543	>gi|193211610|ref|NP_001123230.1| dipeptidase 3 isoform b [Homo sapiens]
FS-2970	RKRRAAIP	8.8	10.1	9.6	FS-132	HPSRKRRA	11.3	11.3	8.5	CHPSRKRRAAIPVP	250	0.812	>gi|10190670|ref|NP_065685.1| growth differentiation factor 3 precursor [Homo sapiens]
FS-2642	RARRDHFS	1.4	1.3	3.8	FS-1597	KSRRARRD	8	9.2	7	WKSRRARRDHFSIE	104	0.729	>gi|8922976|ref|NP_060850.1| DEAD (Asp-Glu-Ala-Asp) box polypeptide 28 [Homo sapiens]
FS-1788	RRRRSLPG	6.9	8.6	6.6	FS-264	LAARRRRS	10.9	11	8.1	ELAARRRRSLPGLA	523	0.657	>gi|8922976|ref|NP_060850.1| DEAD (Asp-Glu-Ala-Asp) box polypeptide 28 [Homo sapiens]
FS-2225	RQDRSKGT	0	-0.1	-0.2	FS-1453	EQIRQDRS	-0.1	0.3	0	TEQIRQDRSKGTVH	149	0.576	>gi|115527066|ref|NP_478054.2| alpha 2 type VI collagen isoform 2C2a precursor [Homo sapiens]
FS-1827	RKKRISAN	0.3	0.2	-0.1	FS-806	IYCRKKRI	2.5	0.6	4.5	LIYCRKKRISANST	251	0.576	>gi|126116592|ref|NP_963857.3| Fc fragment of IgG, low affinity IIc, receptor [Homo sapiens]
FS-1764	RPRRSPAQ	9.5	11	8.9	FS-348	LCARPRRS	10.1	10.4	9.4	FLCARPRRSPAQDG	76	0.637	>gi|56117854|ref|NP_001007470.1| hematopoietic cell signal transducer isoform 2 precursor [Homo sapiens]
FS-2829	RTKRHRST	2.1	4.2	5.5	FS-1255	RARRTKRH	11.2	11.8	8.3	RRARRTKRHRSTPH	728	0.629	>gi|149773484|ref|NP_065913.1| leucine rich repeat and fibronectin type III domain containing 1 [Homo sapiens]
FS-2936	RGRREARR	6.6	7.4	6.4	FS-476	PQSRGRRE	13.1	13.2	8.2	GPQSRGRREARRTR	203	0.558	>gi|24041040|ref|NP_694882.1| ADAM metallopeptidase domain 33 isoform beta preproprotein [Homo sapiens]
FS-2368	RRARSAPA	10.3	10.4	8.5	FS-200	TALRRARS	1.5	0.6	1	DTALRRARSAPAAA	52	0.508	>gi|70995319|ref|NP_002497.2| nerve growth factor, beta polypeptide precursor [Homo sapiens]
FS-2184	RSKRSSSH	7.9	8.7	6.8	FS-957	RTHRSKRS	11.6	11.5	8.3	NRTHRSKRSSSHPI	121	0.842	>gi|70995319|ref|NP_002497.2| nerve growth factor, beta polypeptide precursor [Homo sapiens]
FS-2531	RVKRPIEN	-0.9	0.7	-1	FS-1104	VSPRVKRP	-1.4	-0.5	-0.6	PVSPRVKRPIENRI	288	0.56	>gi|109240546|ref|NP_066296.2| pregnancy specific beta-1-glycoprotein 3 [Homo sapiens]
FS-2131	RARRGPSP	-1.2	-0.1	-0.8	FS-1451	EPHRARRG	5.8	5.6	6.2	TEPHRARRGPSPSH	761	0.689	>gi|8923894|ref|NP_061146.1| thrombospondin type I domain-containing 1 isoform 1 [Homo sapiens]
FS-2251	RAPRSKVP	0.6	0.1	1.6	FS-963	SRKRAPRS	10.6	8.8	9	NSRKRAPRSKVPPP	719	0.525	>gi|14550407|ref|NP_000054.2| complement component 2 isoform 1 preproprotein [Homo sapiens]
FS-2372	RRRRAVLP	2.2	1.3	3.5	FS-1475	QLLRRRRA	5.2	3.7	3.7	TQLLRRRRAVLPQT	205	0.624	>gi|54292121|ref|NP_001005845.1| ADAM metallopeptidase domain 9 isoform 2 precursor [Homo sapiens]
FS-3244	REKKSASW	-1.4	-1	0.4	FS-1651	RLYREKKS	0.8	2.8	3.9	YRLYREKKSASWIT	65	0.735	>gi|125988398|ref|NP_001074447.1| leukocyte immunoglobulin-like receptor, subfamily B, member 2 isoform 2 [Homo sapiens]
FS-1742	RLPRDCTR	5.3	5	5.2	FS-1185	ARARLPRD	9.1	9.6	6.7	RARARLPRDCTRVR	49	0.565	>gi|66346700|ref|NP_057340.2| N-acetylglucosamine-1-phosphodiester alpha-N-acetylglucosaminidase precursor [Homo sapiens]
FS-3216	RCPRQVST	4.2	3.7	6.7	FS-181	NMWRCPRQ	1.6	-1.4	-1.2	DNMWRCPRQVSTVV	316	0.536	>gi|66346700|ref|NP_057340.2| N-acetylglucosamine-1-phosphodiester alpha-N-acetylglucosaminidase precursor [Homo sapiens]
FS-2108	RVRRRGSP	-0.3	2	2	FS-28	GPGRVRRR	8.2	9.5	7.2	AGPGRVRRRGSPGI	47	0.694	>gi|56237021|ref|NP_115823.3| fibrillin 3 precursor [Homo sapiens]
FS-1863	RPRRSAHR	8.9	9.7	8.9	FS-1384	PRDRPRRS	12.7	13.7	10.6	SPRDRPRRSAHRDH	2689	0.705	>gi|56237021|ref|NP_115823.3| fibrillin 3 precursor [Homo sapiens]
FS-1802	RVRKSKGK	0.2	-1.1	0.1	FS-244	GMIRVRKS	9.5	9.5	8.1	EGMIRVRKSKGKYA	709	0.577	>gi|167001419|ref|NP_000818.2| glutamate receptor, ionotropic, AMPA 1 isoform 1 [Homo sapiens]
FS-3204	RRKRQVYG	6.1	7.4	7.1	FS-516	VSVRRKRQ	11.2	12.2	9.9	GVSVRRKRQVYGTD	122	0.715	>gi|23503297|ref|NP_699193.1| protease, serine, 35 [Homo sapiens]
FS-2311	RSRREASG	3.7	2.3	2.3	FS-1207	GSKRSRRE	11.5	11.8	7.5	RGSKRSRREASGGD	208	0.758	>gi|23503297|ref|NP_699193.1| protease, serine, 35 [Homo sapiens]
FS-2777	RRKKSGRG	0.1	0.2	1.9	FS-654	GGRRRKKS	1.9	2.1	2.6	KGGRRRKKSGRGQR	235	0.642	>gi|23503297|ref|NP_699193.1| protease, serine, 35 [Homo sapiens]
FS-2102	RVLRSDGK	1.5	-0.1	1.6	FS-129	GVGRVLRS	7	7.2	7.2	CGVGRVLRSDGKTC	215	0.564	>gi|22749297|ref|NP_689848.1| oncoprotein-induced transcript 3 [Homo sapiens]
FS-2724	RMRRGAGG	2	2.4	2.7	FS-404	CHRRMRRG	10.7	8.5	8.2	GCHRRMRRGAGGED	519	0.707	>gi|22749297|ref|NP_689848.1| oncoprotein-induced transcript 3 [Homo sapiens]
FS-2713	RLRREPGG	-0.9	-0.3	-0.8	FS-288	RARRLRRE	12.9	12.3	9.2	ERARRLRREPGGQD	639	0.624	>gi|110735406|ref|NP_573438.2| protein tyrosine phosphatase, receptor type, U isoform 2 precursor [Homo sapiens]
FS-3221	RKKRKDAK	1.6	2.3	2.3	FS-337	IFWRKKRK	4.4	3.5	5.5	FIFWRKKRKDAKNN	1000	0.527	>gi|148728162|ref|NP_002834.3| protein tyrosine phosphatase, receptor type, J isoform 1 precursor [Homo sapiens]
FS-2580	RPPRSTCQ	2.3	3.9	3.8	FS-1301	AKQRPPRS	8.8	8.9	7.6	SAKQRPPRSTCQSF	255	0.682	>gi|27262663|ref|NP_757349.1| colony stimulating factor 1 isoform b precursor [Homo sapiens]
FS-1751	RMKRAGRV	5.2	5.2	5.9	FS-599	IPARMKRA	10.3	9.1	8.3	IIPARMKRAGRVDF	562	0.544	>gi|62388875|ref|NP_003643.2| carboxypeptidase Z isoform 2 precursor [Homo sapiens]
FS-2840	RVKRSVVV	8.1	9.7	8.8	FS-1463	LQRRVKRS	3.2	3.8	1.9	TLQRRVKRSVVVPT	113	0.833	>gi|76443679|ref|NP_060043.2| proprotein convertase subtilisin/kexin type 4 [Homo sapiens]
FS-1876	AFRRGVTK	-0.2	-0.1	-1.5	FS-883	TREAFRRG	-0.8	-0.9	-1.1	LTREAFRRGVTKGR	281	0.551	>gi|76443679|ref|NP_060043.2| proprotein convertase subtilisin/kexin type 4 [Homo sapiens]
FS-1772	RRARSWAE	0.7	2.2	4.7	FS-845	QDARRARS	6	7.5	7.3	LQDARRARSWAEDE	1594	0.616	>gi|119703755|ref|NP_002283.3| laminin, beta 2 precursor [Homo sapiens]
FS-2886	RAKRRGGG	0.4	-1.9	0.2	FS-1477	RASRAKRR	11.9	12.4	8	TRASRAKRRGGGGH	44	0.789	>gi|24430141|ref|NP_000129.2| fibrillin 1 precursor [Homo sapiens]
FS-2039	RKRRSTNE	13.4	14	10.3	FS-1021	KRGRKRRS	13.5	12.1	11.2	PKRGRKRRSTNETD	2731	0.827	>gi|24430141|ref|NP_000129.2| fibrillin 1 precursor [Homo sapiens]
FS-2288	RQCRSSQG	1.6	0.1	1.2	FS-393	YRKRQCRS	5.6	5.6	3.2	FYRKRQCRSSQGQR	202	0.652	>gi|11321593|ref|NP_002169.1| insulin-like growth factor binding protein 6 [Homo sapiens]
FS-2567	RKRRNTIH	9.3	10.7	9.6	FS-19	EGQRKRRN	11.4	10.7	8.2	AEGQRKRRNTIHEF	36	0.551	>gi|33859835|ref|NP_000592.3| hepatocyte growth factor isoform 1 preproprotein [Homo sapiens]
FS-2487	RERRGPAT	-1.3	0.7	-0.7	FS-1095	TPPRERRG	-0.8	-0.4	-0.2	PTPPRERRGPATPG	73	0.541	>gi|153792110|ref|NP_065784.1| HEG homolog 1 [Homo sapiens]
FS-2713	RLRREPGG	-0.9	-0.3	-0.8	FS-288	RARRLRRE	12.9	12.3	9.2	ERARRLRREPGGQD	639	0.624	>gi|110735404|ref|NP_573439.2| protein tyrosine phosphatase, receptor type, U isoform 1 precursor [Homo sapiens]
FS-2910	REERSWFR	1.6	-0.4	-1	FS-589	FSSREERS	-0.6	-0.9	-2.4	IFSSREERSWFREA	242	0.543	>gi|4757720|ref|NP_004293.1| activin A receptor, type IB isoform a precursor [Homo sapiens]
FS-1868	RSKRDGSE	3.5	5.3	5.4	FS-1142	NDDRSKRD	2.3	2.6	2.7	QNDDRSKRDGSETG	543	0.673	>gi|142976733|ref|NP_058648.4| surface glycoprotein, Ig superfamily member [Homo sapiens]
FS-2566	RKRRGYSE	2.9	5.4	4.7	FS-538	HPQRKRRG	8.9	10.4	7.3	HHPQRKRRGYSEKC	172	0.711	>gi|38569396|ref|NP_009110.2| insulin-like 6 precursor [Homo sapiens]
FS-2225	RQDRSKGT	0	-0.1	-0.2	FS-1453	EQIRQDRS	-0.1	0.3	0	TEQIRQDRSKGTVH	149	0.576	>gi|115527070|ref|NP_478055.2| alpha 2 type VI collagen isoform 2C2a' precursor [Homo sapiens]
FS-2129	RAQRSPQQ	-0.5	0.5	1.6	FS-1153	QPHRAQRS	7	6.3	6.7	QQPHRAQRSPQQQP	246	0.605	>gi|111118970|ref|NP_542411.2| collagen, type XI, alpha 2 isoform 1 preproprotein [Homo sapiens]
FS-2248	KTRRSVDG	6.5	7.1	5.9	FS-1140	MPKKTRRS	9.9	11.9	9.1	QMPKKTRRSVDGSR	1514	0.673	>gi|111118970|ref|NP_542411.2| collagen, type XI, alpha 2 isoform 1 preproprotein [Homo sapiens]
FS-2213	RKKRFVSS	9.3	10.7	11.2	FS-1457	GSIRKKRF	6.3	7	6.6	TGSIRKKRFVSSHR	252	0.861	>gi|50845384|ref|NP_008919.3| ADAM metallopeptidase with thrombospondin type 1 motif, 1 preproprotein [Homo sapiens]
FS-2586	RQKRDWVI	2.1	4.3	6.7	FS-1000	GLRRQKRD	12.6	12.8	9.7	PGLRRQKRDWVIPP	154	0.728	>gi|4757960|ref|NP_004351.1| cadherin 1, type 1 preproprotein [Homo sapiens]
FS-2414	RFKKLADM	-1	-2	1	FS-315	WGNRFKKL	-1.2	0.3	-1.1	EWGNRFKKLADMYG	871	0.534	>gi|4757960|ref|NP_004351.1| cadherin 1, type 1 preproprotein [Homo sapiens]
FS-1851	REKRDSVC	1.1	-0.6	2.3	FS-548	LGDREKRD	4.5	4.2	4.5	HLGDREKRDSVCPQ	40	0.548	>gi|4507575|ref|NP_001056.1| tumor necrosis factor receptor 1 precursor [Homo sapiens]
FS-1884	LRKRSVDQ	6.2	7.1	6.9	FS-998	GKELRKRS	6.2	6.2	6.7	PGKELRKRSVDQEA	195	0.673	>gi|18079321|ref|NP_542174.1| V-set and transmembrane domain containing 2 like [Homo sapiens]
FS-2752	RQKREWIK	4.3	5.6	9	FS-1175	TVRRQKRE	12.4	13.7	9.1	QTVRRQKREWIKFA	49	0.7	>gi|29789445|ref|NP_817123.1| desmoglein 4 isoform 2 [Homo sapiens]
FS-2198	RVTRYSNI	-0.8	-0.1	0.6	FS-1489	SRHRVTRY	9.4	11.3	10.7	TSRHRVTRYSNIHY	1031	0.552	>gi|29789445|ref|NP_817123.1| desmoglein 4 isoform 2 [Homo sapiens]
FS-2349	RKRRMQEE	1.3	4.1	2.8	FS-1664	YCLRKRRM	8.6	9.2	7.8	YYCLRKRRMQEEKQ	423	0.562	>gi|116268101|ref|NP_443138.2| leucine rich repeat containing 62 [Homo sapiens]
FS-3169	RSKRDSTY	6.5	7.6	7.1	FS-700	PLTRSKRD	15	15	10.2	KPLTRSKRDSTYSQ	739	0.69	>gi|116268101|ref|NP_443138.2| leucine rich repeat containing 62 [Homo sapiens]
FS-1802	RVRKSKGK	0.2	-1.1	0.1	FS-244	GMIRVRKS	9.5	9.5	8.1	EGMIRVRKSKGKYA	709	0.577	>gi|167001484|ref|NP_001107655.1| glutamate receptor, ionotropic, AMPA 1 isoform 2 [Homo sapiens]
FS-2214	RKKRLENR	1.3	0.6	0.8	FS-84	RKIRKKRL	9.2	9	7	ARKIRKKRLENRKS	319	0.52	>gi|6912284|ref|NP_036245.1| carbonic anhydrase XIV precursor [Homo sapiens]
FS-2272	RKRRSKSR	5.9	6.6	5.2	FS-1299	AGKRKRRS	12.8	14.7	10.5	SAGKRKRRSKSRGG	385	0.816	>gi|46488917|ref|NP_937829.2| astrotactin 2 isoform b [Homo sapiens]
FS-3161	RLRRSGRC	3.2	-0.2	3.5	FS-1382	PHTRLRRS	2.4	2.7	2	SPHTRLRRSGRCDL	108	0.504	>gi|205277383|ref|NP_066278.3| macrophage stimulating 1 (hepatocyte growth factor-like) [Homo sapiens]
FS-2189	RTKREAGA	10.6	10.5	7	FS-795	HPHRTKRE	11.5	12	10.4	LHPHRTKREAGAME	644	0.863	>gi|208431815|ref|NP_001129120.1| protein tyrosine phosphatase, receptor type, K isoform a [Homo sapiens]
FS-2025	RHRRILQA	-0.8	0.1	-0.3	FS-305	TLGRHRRI	0.6	4.8	4.6	ETLGRHRRILQALR	318	0.589	>gi|75677363|ref|NP_068591.2| lectin, mannose-binding, 1 like [Homo sapiens]
FS-2272	RKRRSKSR	5.9	6.6	5.2	FS-1299	AGKRKRRS	12.8	14.7	10.5	SAGKRKRRSKSRGG	385	0.816	>gi|46488919|ref|NP_937830.2| astrotactin 2 isoform c [Homo sapiens]
FS-2406	RVRRHSDP	10.2	8.5	6.8	FS-945	MSMRVRRH	10	10.3	8	NMSMRVRRHSDPAR	136	0.78	>gi|25306235|ref|NP_733927.1| brain-derived neurotrophic factor isoform b preproprotein [Homo sapiens]
FS-2622	RVRRANTF	3.4	5.8	6	FS-1360	LLQRVRRA	3.8	3.6	3.8	SLLQRVRRANTFLE	43	0.508	>gi|4503635|ref|NP_000497.1| coagulation factor II preproprotein [Homo sapiens]
FS-2055	RPKRCPRS	7	6.5	5.6	FS-1248	QLGRPKRC	8.8	10.3	8.2	RQLGRPKRCPRSCE	159	0.526	>gi|55770862|ref|NP_003226.4| thyroglobulin [Homo sapiens]
FS-2529	RVARFATS	2.9	4.1	5.2	FS-1586	ASPRVARF	7.2	7	9.2	WASPRVARFATSCP	403	0.512	>gi|55770862|ref|NP_003226.4| thyroglobulin [Homo sapiens]
FS-1945	RDKRSALQ	8.6	10.4	8.4	FS-667	INFRDKRS	10.5	11.5	8.5	KINFRDKRSALQSI	167	0.832	>gi|32454741|ref|NP_001226.2| serine (or cysteine) proteinase inhibitor, clade H, member 1 precursor [Homo sapiens]
FS-2072	RRNRSTST	4.2	7	4.3	FS-1435	VSGRRNRS	7.1	8.5	7.4	SVSGRRNRSTSTPS	465	0.574	>gi|163792198|ref|NP_056051.2| latrophilin 3 precursor [Homo sapiens]
FS-2955	RIRRMWND	3.2	2.6	4.3	FS-504	SQSRIRRM	9.8	9.1	8.5	GSQSRIRRMWNDTV	1176	0.652	>gi|163792198|ref|NP_056051.2| latrophilin 3 precursor [Homo sapiens]
FS-2968	RKKRSGRH	8.4	11.9	8.6	FS-598	ILSRKKRS	13.1	11	8.6	IILSRKKRSGRHRF	114	0.817	>gi|4504711|ref|NP_002186.1| insulin-like 4 precursor [Homo sapiens]
FS-3074	RSARSPPG	-0.4	-0.6	-0.3	FS-467	NKSRSARS	8	7.9	7.1	GNKSRSARSPPGKP	177	0.715	>gi|37537692|ref|NP_002714.2| proline-rich protein BstNI subfamily 4 precursor [Homo sapiens]
FS-2057	RPPRPAQG	-0.5	-0.7	-1	FS-1055	QGGRPPRP	-0.3	-0.4	0.2	PQGGRPPRPAQGQQ	238	0.5	>gi|37537692|ref|NP_002714.2| proline-rich protein BstNI subfamily 4 precursor [Homo sapiens]
FS-2752	RQKREWIK	4.3	5.6	9	FS-1175	TVRRQKRE	12.4	13.7	9.1	QTVRRQKREWIKFA	49	0.7	>gi|197313787|ref|NP_001127925.1| desmoglein 4 isoform 1 [Homo sapiens]
FS-2198	RVTRYSNI	-0.8	-0.1	0.6	FS-1489	SRHRVTRY	9.4	11.3	10.7	TSRHRVTRYSNIHY	1050	0.552	>gi|197313787|ref|NP_001127925.1| desmoglein 4 isoform 1 [Homo sapiens]
FS-1401	RPARFLRH	7.2	9.8	7.9	FS-987	DSSRPARF	0.6	2.6	1.4	PDSSRPARFLRHTG	50	0.57	>gi|41152074|ref|NP_955805.1| steroid-sensitive protein 1 [Homo sapiens]
FS-1701	RFLRHTGR	2.3	1.1	0.7	FS-1401	RPARFLRH	7.2	9.8	7.9	SRPARFLRHTGRSR	53	0.592	>gi|41152074|ref|NP_955805.1| steroid-sensitive protein 1 [Homo sapiens]
FS-2236	RSDRSVPS	-0.5	-1	-0.8	FS-1646	MSIRSDRS	1.5	0.7	1.6	YMSIRSDRSVPSDI	404	0.634	>gi|9665262|ref|NP_004096.2| EGF-containing fibulin-like extracellular matrix protein 1 precursor [Homo sapiens]
FS-2921	RFGRFWKK	-0.8	0.8	-0.7	FS-692	MLSRFGRF	-0.1	0.9	3.1	KMLSRFGRFWKKPE	85	0.691	>gi|4885135|ref|NP_005445.1| cerberus 1 [Homo sapiens]
FS-3158	RKKRNVNF	10.3	10.5	8.5	FS-263	KTTRKKRN	7.6	8.3	5.2	EKTTRKKRNVNFQK	679	0.692	>gi|178557739|ref|NP_001002029.3| complement component 4B preproprotein [Homo sapiens]
FS-2443	RQIRGLEE	0.8	3.9	3.3	FS-1136	LNNRQIRG	3.6	5.1	5	QLNNRQIRGLEEEL	1352	0.503	>gi|178557739|ref|NP_001002029.3| complement component 4B preproprotein [Homo sapiens]
FS-2452	RRRREAPK	10.9	12.3	8.7	FS-494	RRNRRRRE	12	13.6	9.7	GRRNRRRREAPKVV	1453	0.797	>gi|178557739|ref|NP_001002029.3| complement component 4B preproprotein [Homo sapiens]
FS-2510	RQRRALER	7.3	9.9	9.7	FS-445	KCPRQRRA	7.5	6.1	7.2	GKCPRQRRALERGL	1600	0.713	>gi|178557739|ref|NP_001002029.3| complement component 4B preproprotein [Homo sapiens]
FS-2253	RDRRGCFA	-0.4	-0.1	0.9	FS-1016	IRKRDRRG	12	13.2	9.4	PIRKRDRRGCFAVP	226	0.667	>gi|31377697|ref|NP_078932.2| glycosyltransferase 25 domain containing 1 [Homo sapiens]
FS-2129	RAQRSPQQ	-0.5	0.5	1.6	FS-1153	QPHRAQRS	7	6.3	6.7	QQPHRAQRSPQQQP	246	0.605	>gi|111118968|ref|NP_542410.2| collagen, type XI, alpha 2 isoform 3 preproprotein [Homo sapiens]
FS-2248	KTRRSVDG	6.5	7.1	5.9	FS-1140	MPKKTRRS	9.9	11.9	9.1	QMPKKTRRSVDGSR	1407	0.673	>gi|111118968|ref|NP_542410.2| collagen, type XI, alpha 2 isoform 3 preproprotein [Homo sapiens]
FS-2608	RSRRNDEE	0.6	2.4	0.8	FS-1219	KKQRSRRN	9.7	9.4	8.8	RKKQRSRRNDEELE	244	0.627	>gi|156071472|ref|NP_001758.2| CD2 molecule [Homo sapiens]
FS-2727	RNKREDRT	11.9	12.6	8.1	FS-279	NQRRNKRE	13.2	11.8	8.6	ENQRRNKREDRTFL	724	0.506	>gi|192449445|ref|NP_003604.3| cartilage intermediate layer protein [Homo sapiens]
FS-2759	RQQRASRG	1.5	2	2	FS-1554	PSRRQQRA	9.5	8.7	7.6	VPSRRQQRASRGGQ	1157	0.535	>gi|192449445|ref|NP_003604.3| cartilage intermediate layer protein [Homo sapiens]
FS-3150	RARRDAGP	10.1	11.6	7.8	FS-1362	LLTRARRD	10.7	11.2	8.7	SLLTRARRDAGPPP	86	0.641	>gi|93140999|ref|NP_001035257.1| lunatic fringe isoform a [Homo sapiens]
FS-1913	RPRRPNGD	-0.9	-0.8	0.1	FS-876	SWERPRRP	-1.2	-0.6	0.9	LSWERPRRPNGDIV	1649	0.568	>gi|54607027|ref|NP_001005619.1| integrin beta 4 isoform 2 precursor [Homo sapiens]
FS-1820	RFFRSACS	1	0.1	-0.9	FS-1313	CQCRFFRS	0.7	-1.9	-0.5	SCQCRFFRSACSCR	120	0.586	>gi|21327680|ref|NP_001663.2| agouti signaling protein precursor [Homo sapiens]
FS-2109	RVSRSSSA	2.8	2.2	2.6	FS-223	DGGRVSRS	3.4	4.6	5.7	EDGGRVSRSSSAKV	653	0.523	>gi|7657443|ref|NP_055337.1| protocadherin 11 X-linked isoform a precursor [Homo sapiens]
FS-1718	RHYKSASP	-1.6	-1.3	-1.9	FS-982	DLARHYKS	1.1	-0.5	-1.9	PDLARHYKSASPQP	940	0.502	>gi|7657443|ref|NP_055337.1| protocadherin 11 X-linked isoform a precursor [Homo sapiens]
FS-2805	RSIRDAED	0.6	0.8	1.5	FS-287	QRRRSIRD	14.8	16.3	11.3	EQRRRSIRDAEDMV	609	0.727	>gi|194239733|ref|NP_004165.2| solute carrier family 9 (sodium/hydrogen exchanger), isoform 3 [Homo sapiens]
FS-1990	RAGRSGKE	0.5	0	-1.6	FS-515	VRGRAGRS	1.5	1.9	0.7	GVRGRAGRSGKEGP	83	0.609	>gi|116686136|ref|NP_997302.2| C1q and tumor necrosis factor related protein 8 [Homo sapiens]
FS-2417	RGRRKDDY	0.2	-0.4	0.3	FS-1598	KYNRGRRK	-1.7	1.3	2.3	WKYNRGRRKDDYCE	584	0.516	>gi|7019381|ref|NP_037363.1| fibronectin leucine rich transmembrane protein 2 [Homo sapiens]
FS-2626	AQKRSVGS	0.6	0.7	-0.9	FS-1064	RKRAQKRS	8.1	9.1	7.7	PRKRAQKRSVGSDE	280	0.677	>gi|169404009|ref|NP_003135.2| signal sequence receptor, alpha [Homo sapiens]
FS-2778	RRKRDWVI	3.2	5.5	8.6	FS-930	GLRRRKRD	12.2	10.2	8.8	NGLRRRKRDWVIPP	169	0.725	>gi|14589893|ref|NP_001785.2| cadherin 4, type 1 preproprotein [Homo sapiens]
		0	0	0	FS-711	RQERNKRF	8	9.3	10.8	KRQERNKRFY----	354	0.614	>gi|5803023|ref|NP_006807.1| lectin, mannose-binding 2 precursor [Homo sapiens]
FS-3150	RARRDAGP	10.1	11.6	7.8	FS-1362	LLTRARRD	10.7	11.2	8.7	SLLTRARRDAGPPP	86	0.641	>gi|93141005|ref|NP_001035258.1| lunatic fringe isoform b [Homo sapiens]
FS-3087	RSLREFEE	-2.2	1	0.9	FS-774	FRSRSLRE	5.2	6.5	6.7	LFRSRSLREFEEAL	315	0.552	>gi|39930569|ref|NP_937790.1| abhydrolase domain containing 15 [Homo sapiens]
FS-2513	RRARVTDA	0.6	0.4	0.6	FS-1571	SPPRRARV	0.6	0.6	3.2	VSPPRRARVTDATE	1821	0.56	>gi|47132555|ref|NP_997643.1| fibronectin 1 isoform 4 preproprotein [Homo sapiens]
FS-2567	RKRRNTIH	9.3	10.7	9.6	FS-19	EGQRKRRN	11.4	10.7	8.2	AEGQRKRRNTIHEF	36	0.551	>gi|58533163|ref|NP_001010931.1| hepatocyte growth factor isoform 2 precursor [Homo sapiens]
FS-2204	RDARMSDA	-1.2	0.4	0.8	FS-1466	LSIRDARM	-0.5	1	-0.2	TLSIRDARMSDAGR	114	0.537	>gi|7657570|ref|NP_055200.1| sialic acid binding Ig-like lectin 7 isoform 1 [Homo sapiens]
FS-2567	RKRRNTIH	9.3	10.7	9.6	FS-19	EGQRKRRN	11.4	10.7	8.2	AEGQRKRRNTIHEF	36	0.551	>gi|58533170|ref|NP_001010932.1| hepatocyte growth factor isoform 3 precursor [Homo sapiens]
FS-2474	TTKRDAGK	-0.2	-0.4	1	FS-967	VVNTTKRD	0.3	1.1	0.8	NVVNTTKRDAGKYR	253	0.518	>gi|157419150|ref|NP_002836.3| protein tyrosine phosphatase, receptor type, M isoform 2 precursor [Homo sapiens]
FS-1813	VEKRGVHE	-1.6	-0.8	-0.7	FS-1289	TFAVEKRG	1.2	0.2	0.6	RTFAVEKRGVHEIR	1045	0.507	>gi|157419150|ref|NP_002836.3| protein tyrosine phosphatase, receptor type, M isoform 2 precursor [Homo sapiens]
FS-2129	RAQRSPQQ	-0.5	0.5	1.6	FS-1153	QPHRAQRS	7	6.3	6.7	QQPHRAQRSPQQQP	246	0.605	>gi|111118972|ref|NP_542412.2| collagen, type XI, alpha 2 isoform 2 preproprotein [Homo sapiens]
FS-2248	KTRRSVDG	6.5	7.1	5.9	FS-1140	MPKKTRRS	9.9	11.9	9.1	QMPKKTRRSVDGSR	1428	0.673	>gi|111118972|ref|NP_542412.2| collagen, type XI, alpha 2 isoform 2 preproprotein [Homo sapiens]
FS-2762	RQRRGTGA	3.8	4.5	4.9	FS-1050	PPRRQRRG	0.9	0.8	1.2	PPPRRQRRGTGATA	66	0.758	>gi|56121815|ref|NP_112219.2| ADAM metallopeptidase with thrombospondin type 1 motif, 10 preproprotein [Homo sapiens]
FS-2477	GLKRSVSR	-0.3	-1.7	0.7	FS-1203	GQPGLKRS	-1.6	1.2	-2.3	RGQPGLKRSVSRER	233	0.511	>gi|56121815|ref|NP_112219.2| ADAM metallopeptidase with thrombospondin type 1 motif, 10 preproprotein [Homo sapiens]
FS-2609	RSVRCTSH	1.3	2.4	2.4	FS-481	QRQRSVRC	1.6	0.5	0.7	GQRQRSVRCTSHTG	1029	0.56	>gi|56121815|ref|NP_112219.2| ADAM metallopeptidase with thrombospondin type 1 motif, 10 preproprotein [Homo sapiens]
FS-2508	RQRRAFQV	1.9	4.2	6.3	FS-360	LRPRQRRA	7.4	7.7	6.1	FLRPRQRRAFQVFE	48	0.574	>gi|4557617|ref|NP_000811.1| growth arrest-specific 6 isoform 1 precursor [Homo sapiens]
FS-3244	REKKSASW	-1.4	-1	0.4	FS-1651	RLYREKKS	0.8	2.8	3.9	YRLYREKKSASWIT	65	0.735	>gi|125988400|ref|NP_005865.2| leukocyte immunoglobulin-like receptor, subfamily B, member 2 isoform 1 [Homo sapiens]
FS-2406	RVRRHSDP	10.2	8.5	6.8	FS-945	MSMRVRRH	10	10.3	8	NMSMRVRRHSDPAR	128	0.78	>gi|25306253|ref|NP_733928.1| brain-derived neurotrophic factor isoform a preproprotein [Homo sapiens]
FS-2204	RDARMSDA	-1.2	0.4	0.8	FS-1466	LSIRDARM	-0.5	1	-0.2	TLSIRDARMSDAGR	114	0.537	>gi|118197279|ref|NP_057627.2| sialic acid binding Ig-like lectin 7 isoform 2 [Homo sapiens]
FS-2073	RRRKDDYA	0.7	0.7	-1.1	FS-1656	SKGRRRKD	5.2	6.7	5.7	YSKGRRRKDDYAEA	572	0.515	>gi|7019383|ref|NP_037413.1| fibronectin leucine rich transmembrane protein 3 precursor [Homo sapiens]
FS-2463	RSYRDSGI	0.5	1.8	-0.6	FS-1419	SSNRSYRD	2.5	3.6	4.1	SSSNRSYRDSGIPD	637	0.66	>gi|7019383|ref|NP_037413.1| fibronectin leucine rich transmembrane protein 3 precursor [Homo sapiens]
FS-3078	RSFRTASV	0.7	0.1	1.1	FS-894	VTSRSFRT	1.1	-0.1	-0.7	LVTSRSFRTASVSI	428	0.533	>gi|32967311|ref|NP_004422.2| ephrin receptor EphA2 [Homo sapiens]
FS-3262	RRKRHISV	5.9	5.6	7.2	FS-1552	PRYRRKRH	10.8	11.7	10.8	VPRYRRKRHISVRD	56	0.693	>gi|30425410|ref|NP_848586.1| R3H domain containing-like [Homo sapiens]
FS-2755	RQKRLFCR	-1.3	0.2	1	FS-881	TPRRQKRL	9.6	11.3	9.5	LTPRRQKRLFCRYH	308	0.725	>gi|4758868|ref|NP_004190.1| prolyl 4-hydroxylase, alpha II subunit isoform 1 precursor [Homo sapiens]
FS-2358	RPRRETCH	7.1	6	6.6	FS-122	DPLRPRRE	5.5	5.1	4.9	CDPLRPRRETCHEL	249	0.525	>gi|73486666|ref|NP_001842.3| alpha 1 type IX collagen isoform 1 precursor [Homo sapiens]
FS-2570	RLKRIVFD	0.1	0.6	2	FS-1346	ILQRLKRI	3.6	3.9	6.8	SILQRLKRIVFDAK	358	0.751	>gi|38505222|ref|NP_061895.3| thioredoxin domain containing 10 [Homo sapiens]
FS-2002	REFRIIFD	-0.1	-1	-0.3	FS-909	KRGREFRI	0.6	-0.9	-0.7	MKRGREFRIIFDCS	228	0.513	>gi|28605145|ref|NP_000822.2| glutamate receptor, ionotropic, kainate 3 precursor [Homo sapiens]
FS-2077	RRRREYWQ	1.6	2.2	5.4	FS-456	LHGRRRRE	12.8	11.9	10.7	GLHGRRRREYWQVC	396	0.605	>gi|17865814|ref|NP_004656.2| vanin 2 isoform 1 precursor [Homo sapiens]
FS-3037	RQKRSSEA	9.9	9.5	6.3	FS-535	HFSRQKRS	8.7	10.7	8.6	HHFSRQKRSSEALE	66	0.898	>gi|124430557|ref|NP_079279.3| a disintegrin-like and metalloprotease with thrombospondin type 1 motifs 20 [Homo sapiens]
FS-2965	RKKRLISY	0.3	3.8	6.5	FS-1259	RHSRKKRL	8.5	11.2	9	RRHSRKKRLISYPR	253	0.782	>gi|124430557|ref|NP_079279.3| a disintegrin-like and metalloprotease with thrombospondin type 1 motifs 20 [Homo sapiens]
FS-2041	RKYREVFC	0.9	2.8	2.7	FS-125	GKGRKYRE	8.3	9.8	7.9	CGKGRKYREVFCID	1440	0.591	>gi|124430557|ref|NP_079279.3| a disintegrin-like and metalloprotease with thrombospondin type 1 motifs 20 [Homo sapiens]
FS-1699	RETRSFTK	-0.3	-1.1	0.2	FS-627	SPARETRS	5.3	8.4	6.3	ISPARETRSFTKTS	93	0.558	>gi|149193325|ref|NP_689886.2| mucin 20 isoform L [Homo sapiens]
FS-3181	RAKRSSKM	5.7	7.5	8.7	FS-618	NKVRAKRS	10.6	10.4	8.4	INKVRAKRSSKMYL	324	0.8	>gi|4557727|ref|NP_000228.1| lipoprotein lipase precursor [Homo sapiens]
FS-1741	RLKRSRLK	3.6	6.2	7.3	FS-218	AVARLKRS	12.9	11	9	EAVARLKRSRLKVR	45	0.706	>gi|33636766|ref|NP_071409.2| phospholysine phosphohistidine inorganic pyrophosphate phosphatase [Homo sapiens]
FS-2755	RQKRLFCR	-1.3	0.2	1	FS-881	TPRRQKRL	9.6	11.3	9.5	LTPRRQKRLFCRYH	308	0.725	>gi|63252891|ref|NP_001017973.1| prolyl 4-hydroxylase, alpha II subunit isoform 2 precursor [Homo sapiens]
FS-2628	DHRRSVDS	-1.5	0.7	1.8	FS-1411	SKRDHRRS	1.8	-0.3	0.4	SSKRDHRRSVDSRN	809	0.511	>gi|24234729|ref|NP_065909.1| semaphorin 6D isoform 1 precursor [Homo sapiens]
FS-2474	TTKRDAGK	-0.2	-0.4	1	FS-967	VVNTTKRD	0.3	1.1	0.8	NVVNTTKRDAGKYR	253	0.518	>gi|157419152|ref|NP_001098714.1| protein tyrosine phosphatase, receptor type, M isoform 1 precursor [Homo sapiens]
FS-1813	VEKRGVHE	-1.6	-0.8	-0.7	FS-1289	TFAVEKRG	1.2	0.2	0.6	RTFAVEKRGVHEIR	1058	0.507	>gi|157419152|ref|NP_001098714.1| protein tyrosine phosphatase, receptor type, M isoform 1 precursor [Homo sapiens]
FS-1934	RSYRIVRT	5.7	7.2	7.8	FS-183	QNERSYRI	-0.2	1	0.6	DQNERSYRIVRTAA	489	0.506	>gi|4758280|ref|NP_004429.1| ephrin receptor EphA4 [Homo sapiens]
FS-2607	RSRRCLRD	4.8	5.7	5.3	FS-986	DPQRSRRC	0.9	0.6	1.1	PDPQRSRRCLRDPQ	83	0.645	>gi|67782338|ref|NP_001019978.1| amyloid precursor-like protein 1 isoform 1 precursor [Homo sapiens]
FS-2901	RDERSWFR	0.3	-0.5	0.6	FS-588	FSSRDERS	-0.2	-1.1	-1.8	IFSSRDERSWFREA	230	0.504	>gi|161333833|ref|NP_660302.2| activin A receptor, type IC isoform 1 [Homo sapiens]
FS-3058	RRPRFKDI	0.1	-0.2	0.6	FS-255	IPSRRPRF	5.9	8	9.1	EIPSRRPRFKDIHV	738	0.575	>gi|134152725|ref|NP_005003.2| receptor tyrosine kinase-like orphan receptor 1 isoform 1 [Homo sapiens]
FS-2093	RSYRGISS	1.4	-0.6	0.6	FS-529	GDGRSYRG	-0.6	-0.7	-0.2	HGDGRSYRGISSTT	1511	0.523	>gi|116292750|ref|NP_005568.2| lipoprotein Lp(a) precursor [Homo sapiens]
FS-1804	RVSRFVTW	0.5	2	2.6	FS-517	VYARVSRF	1	0.5	2.3	GVYARVSRFVTWIE	2028	0.648	>gi|116292750|ref|NP_005568.2| lipoprotein Lp(a) precursor [Homo sapiens]
FS-3230	RQRRAAKG	5.8	8.2	7.2	FS-272	LRWRQRRA	3.8	4.9	3.8	ELRWRQRRAAKGAR	232	0.753	>gi|13129092|ref|NP_076997.1| transmembrane protein 109 [Homo sapiens]
FS-1802	RVRKSKGK	0.2	-1.1	0.1	FS-169	GVARVRKS	7.8	6.5	7.2	EGVARVRKSKGKFA	717	0.572	>gi|164419734|ref|NP_000820.3| glutamate receptor, ionotrophic, AMPA 4 isoform 1 precursor [Homo sapiens]
FS-1999	RDGRDGRK	1.4	-0.6	-0.4	FS-457	LPGRDGRD	-0.7	1.1	0	GLPGRDGRDGRKGE	73	0.599	>gi|206597452|ref|NP_001128642.1| C1q and tumor necrosis factor related protein 7 isoform a [Homo sapiens]
FS-1735	RLARALSP	5.5	6.4	6.2	FS-1287	STARLARA	5.9	8.4	8.3	RSTARLARALSPAF	629	0.517	>gi|24638433|ref|NP_056146.1| nicastrin precursor [Homo sapiens]
FS-1828	RKKRREEK	-0.3	2.8	0.7	FS-586	FCCRKKRR	3.8	4.7	5.9	IFCCRKKRREEKYE	264	0.635	>gi|4503173|ref|NP_001329.1| coxsackie virus and adenovirus receptor precursor [Homo sapiens]
FS-2270	RKKRSTKK	5.6	7.1	6.8	FS-879	TEKRKKRS	10.9	10.5	9	LTEKRKKRSTKKEV	307	0.871	>gi|188595716|ref|NP_001120972.1| met proto-oncogene isoform a precursor [Homo sapiens]
FS-1904	RKMRDDER	0	-0.4	-1.4	FS-653	GAERKMRD	2.6	3.8	3.6	KGAERKMRDDERKQ	414	0.549	>gi|38049007|ref|NP_067003.2| sister-of-mammalian grainyhead protein isoform 1 [Homo sapiens]
FS-2274	RKWRSWKV	1.1	1.4	0.1	FS-21	EIKRKWRS	2.2	3.7	5	AEIKRKWRSWKVNR	416	0.513	>gi|29171759|ref|NP_001109.2| adenylate cyclase activating polypeptide 1 (pituitary) receptor type I precursor [Homo sapiens]
FS-2847	RYARKIEP	0.3	2	2.6	FS-257	KERRYARK	4.4	5.3	4.5	EKERRYARKIEPIR	230	0.5	>gi|94681046|ref|NP_064569.3| cyclin M4 [Homo sapiens]
FS-2460	RSRKRVSE	0.1	0.7	0.5	FS-1658	TDNRSRKR	-0.6	0.3	-1.9	YTDNRSRKRVSEKN	522	0.528	>gi|94681046|ref|NP_064569.3| cyclin M4 [Homo sapiens]
FS-1999	RDGRDGRK	1.4	-0.6	-0.4	FS-457	LPGRDGRD	-0.7	1.1	0	GLPGRDGRDGRKGE	66	0.599	>gi|206597454|ref|NP_001128643.1| C1q and tumor necrosis factor related protein 7 isoform b [Homo sapiens]
FS-2607	RSRRCLRD	4.8	5.7	5.3	FS-986	DPQRSRRC	0.9	0.6	1.1	PDPQRSRRCLRDPQ	83	0.645	>gi|4885065|ref|NP_005157.1| amyloid precursor-like protein 1 isoform 2 precursor [Homo sapiens]
FS-3145	WVKRDTFC	2.2	1.4	1.2	FS-331	GQSWVKRD	1.4	0.5	1.1	FGQSWVKRDTFCQV	1273	0.554	>gi|134268640|ref|NP_005413.2| tectorin alpha precursor [Homo sapiens]
FS-2229	RRKRLDWC	2.4	2.5	3	FS-1526	GPIRRKRL	11.1	11.4	9.3	VGPIRRKRLDWCED	2084	0.546	>gi|134268640|ref|NP_005413.2| tectorin alpha precursor [Homo sapiens]
FS-2901	RDERSWFR	0.3	-0.5	0.6	FS-588	FSSRDERS	-0.2	-1.1	-1.8	IFSSRDERSWFREA	150	0.504	>gi|161333837|ref|NP_001104502.1| activin A receptor, type IC isoform 3 [Homo sapiens]
FS-2638	RAKRRWAP	0.9	2	0.8	FS-734	VLRRAKRR	2.6	2.5	1.8	KVLRRAKRRWAPIP	135	0.624	>gi|13435364|ref|NP_077740.1| desmocollin 2 isoform Dsc2a preproprotein [Homo sapiens]
FS-3246	RFIRSVMS	5.5	5.9	8.7	FS-1089	SRYRFIRS	9.4	10.5	7.9	PSRYRFIRSVMSII	256	0.798	>gi|27436984|ref|NP_004971.2| potassium voltage-gated channel, Shal-related subfamily, member 3 isoform 1 [Homo sapiens]
FS-1816	VVARSVNG	0	0.7	1.6	FS-1080	SHAVVARS	4.9	4.9	5.7	PSHAVVARSVNGKE	277	0.528	>gi|54607120|ref|NP_002334.2| lactotransferrin precursor [Homo sapiens]
FS-1773	RRARVVWC	-0.5	-0.9	-1.1	FS-307	VAARRARV	1.7	3.8	3.5	EVAARRARVVWCAV	363	0.501	>gi|54607120|ref|NP_002334.2| lactotransferrin precursor [Homo sapiens]
FS-1996	RCKRDCLE	9.7	9.3	8.2	FS-715	RYGRCKRD	15.2	15.5	11.9	KRYGRCKRDCLESE	38	0.748	>gi|82734219|ref|NP_001032588.1| beta-defensin 114 [Homo sapiens]
FS-2910	REERSWFR	1.6	-0.4	-1	FS-589	FSSREERS	-0.6	-0.9	-2.4	IFSSREERSWFREA	242	0.543	>gi|33598910|ref|NP_064732.2| activin A receptor, type IB isoform b precursor [Homo sapiens]
FS-2254	REKRGNGW	-0.8	1	2.1	FS-454	KVKREKRG	11.2	10.5	9.9	GKVKREKRGNGWVK	522	0.722	>gi|22547161|ref|NP_036325.2| frizzled 4 [Homo sapiens]
FS-3210	RSRRPADT	-0.9	-0.6	-2.5	FS-1393	RDVRSRRP	0.1	0.5	0.6	SRDVRSRRPADTED	1082	0.723	>gi|166362728|ref|NP_001954.2| epidermal growth factor (beta-urogastrone) [Homo sapiens]
FS-2190	RTKRSAFF	7.4	8.9	9.1	FS-746	AKHRTKRS	14.6	14.7	10.8	LAKHRTKRSAFFPT	70	0.79	>gi|6631090|ref|NP_001554.2| interphotoreceptor matrix proteoglycan 1 [Homo sapiens]
FS-1767	RQIRYSVP	0.3	0.9	-0.5	FS-419	FRARQIRY	2.8	5.2	2.2	GFRARQIRYSVPEE	33	0.521	>gi|11128039|ref|NP_061737.1| protocadherin gamma subfamily A, 11 isoform 1 precursor [Homo sapiens]
FS-3035	RQKREIDV	10.8	12.7	11.5	FS-206	VLSRQKRE	11.7	9.6	8.7	DVLSRQKREIDVLQ	97	0.742	>gi|4757752|ref|NP_004664.1| angiopoietin-like 1 precursor [Homo sapiens]
FS-2362	RQNRSRSI	-0.8	0.1	-0.1	FS-299	SPLRQNRS	0.8	0.6	0.4	ESPLRQNRSRSIEE	288	0.552	>gi|139948432|ref|NP_056234.2| adlican [Homo sapiens]
FS-2095	RTKRYVVF	4.8	4.1	6.6	FS-191	SGGRTKRY	8.8	10.7	9.2	DSGGRTKRYVVFNN	2300	0.741	>gi|139948432|ref|NP_056234.2| adlican [Homo sapiens]
FS-1802	RVRKSKGK	0.2	-1.1	0.1	FS-169	GVARVRKS	7.8	6.5	7.2	EGVARVRKSKGKFA	717	0.572	>gi|164419736|ref|NP_001070711.2| glutamate receptor, ionotrophic, AMPA 4 isoform 2 precursor [Homo sapiens]
FS-2442	RPWRPAEG	-1.3	-0.4	0.6	FS-392	YNNRPWRP	-1.3	-0.8	-0.2	FYNNRPWRPAEGQD	303	0.627	>gi|189083719|ref|NP_001121113.1| laminin, beta 3 precursor [Homo sapiens]
FS-1952	RGRRSLEF	4.9	7.6	7.1	FS-1438	YHFRGRRS	8.2	8.6	7.2	SYHFRGRRSLEFSY	1336	0.596	>gi|109150416|ref|NP_036425.1| peroxidasin [Homo sapiens]
FS-2337	RHRRHHHQ	2.1	3.5	4	FS-170	HELRHRRH	11	10.9	11	DHELRHRRHHHQSP	33	0.593	>gi|222418645|ref|NP_689504.2| mucin 7, secreted precursor [Homo sapiens]
FS-2910	REERSWFR	1.6	-0.4	-1	FS-589	FSSREERS	-0.6	-0.9	-2.4	IFSSREERSWFREA	242	0.543	>gi|33598912|ref|NP_064733.2| activin A receptor, type IB isoform c precursor [Homo sapiens]
FS-2346	RKRRDTGG	5.1	4.4	2.8	FS-585	ENLRKRRD	13.3	14.1	10.9	IENLRKRRDTGGNT	885	0.727	>gi|183583553|ref|NP_694996.5| collagen, type XXIX, alpha 1 [Homo sapiens]
FS-2063	RQGRSGQK	-0.4	0.9	-0.8	FS-416	EQGRQGRS	-1.1	0	0.7	GEQGRQGRSGQKGV	1538	0.527	>gi|183583553|ref|NP_694996.5| collagen, type XXIX, alpha 1 [Homo sapiens]
FS-1403	RRRRNKRY	12.8	14.4	10.6	FS-1007	HLSRRRRN	11.1	9.7	7.9	PHLSRRRRNKRYAL	152	0.673	>gi|5729929|ref|NP_006681.1| matrix metalloproteinase 24 preproprotein [Homo sapiens]
FS-2730	RNKRYALT	4.8	6.6	8.7	FS-1403	RRRRNKRY	12.8	14.4	10.6	SRRRRNKRYALTGQ	155	0.846	>gi|5729929|ref|NP_006681.1| matrix metalloproteinase 24 preproprotein [Homo sapiens]
FS-2663	RFKRSAQF	9	10	9.4	FS-240	GFRRFKRS	8.1	5.2	7	EGFRRFKRSAQFFN	46	0.767	>gi|32307144|ref|NP_000293.2| lysyl hydroxylase 1 precursor [Homo sapiens]
FS-2087	RSKRDPDL	-0.4	0.8	0.5	FS-997	GGGRSKRD	12.9	11.9	8.8	PGGGRSKRDPDLYQ	39	0.725	>gi|7019577|ref|NP_037383.1| tachykinin 3 [Homo sapiens]
FS-2047	RMKREITT	9.1	9.9	7.9	FS-892	VMGRMKRE	13	13.9	9.2	LVMGRMKREITTLV	752	0.574	>gi|52145310|ref|NP_004276.2| hexose-6-phosphate dehydrogenase precursor [Homo sapiens]
FS-2854	VHKRSAER	3	4.1	5.3	FS-1342	IERVHKRS	6.8	7.6	8	SIERVHKRSAEREV	561	0.565	>gi|148727288|ref|NP_002327.2| low density lipoprotein receptor-related protein 6 [Homo sapiens]
FS-1725	RKGKSSSA	-1.2	-1.2	-0.8	FS-413	EKARKGKS	-1.2	-1.6	-0.9	GEKARKGKSSSAQQ	2463	0.616	>gi|119964726|ref|NP_000867.2| insulin-like growth factor 2 receptor precursor [Homo sapiens]
FS-2625	WEKRSRGQ	-0.7	-0.8	-0.9	FS-1129	GSQWEKRS	1.1	-0.5	-0.3	QGSQWEKRSRGQEP	290	0.503	>gi|4557669|ref|NP_000409.1| interleukin 4 receptor alpha chain isoform a precursor [Homo sapiens]
FS-2769	RRARAVHD	1	0.3	0.7	FS-126	GNRRRARA	9.6	8.8	7.3	CGNRRRARAVHDAY	373	0.702	>gi|145977198|ref|NP_001078851.1| prosaposin-like protein 1 [Homo sapiens]
FS-3031	RPWRDLPE	-1.2	0.4	-0.2	FS-1479	RPSRPWRD	-0.1	1.2	0.8	TRPSRPWRDLPETG	74	0.657	>gi|157041215|ref|NP_054788.2| SPR1 protein [Homo sapiens]
FS-1793	RSLRFVTL	0.3	1.6	1.7	FS-1099	TRARSLRF	-0.2	2.2	1	PTRARSLRFVTLLY	34	0.665	>gi|4557010|ref|NP_001601.1| acid phosphatase 2, lysosomal isoform 1 precursor [Homo sapiens]
FS-2638	RAKRRWAP	0.9	2	0.8	FS-734	VLRRAKRR	2.6	2.5	1.8	KVLRRAKRRWAPIP	135	0.624	>gi|13435366|ref|NP_004940.1| desmocollin 2 isoform Dsc2b preproprotein [Homo sapiens]
FS-2232	RRRRDVVT	11.1	11.8	9	FS-1158	RHIRRRRD	10.5	10.7	6.9	QRHIRRRRDVVTET	206	0.78	>gi|46909590|ref|NP_003806.3| a disintegrin and metalloproteinase domain 15 isoform 2 preproprotein [Homo sapiens]
FS-1345	IKKRSLRS	6.7	5.5	5.2	FS-1574	THSIKKRS	8.8	7.9	7.4	VTHSIKKRSLRSQI	272	0.636	>gi|21314764|ref|NP_443171.2| Fc receptor-like 3 precursor [Homo sapiens]
FS-2309	RSLRSQIR	0.1	-2	0.7	FS-1345	IKKRSLRS	6.7	5.5	5.2	SIKKRSLRSQIRVQ	275	0.532	>gi|21314764|ref|NP_443171.2| Fc receptor-like 3 precursor [Homo sapiens]
FS-2567	RKRRNTIH	9.3	10.7	9.6	FS-19	EGQRKRRN	11.4	10.7	8.2	AEGQRKRRNTIHEF	36	0.551	>gi|58533165|ref|NP_001010933.1| hepatocyte growth factor isoform 4 precursor [Homo sapiens]
FS-2618	RVKRVLMG	-0.9	-0.6	-0.6	FS-1144	NRQRVKRV	2.3	2.1	1.4	QNRQRVKRVLMGPR	1166	0.676	>gi|116325993|ref|NP_001006608.2| c114 SLIT-like testicular protein [Homo sapiens]
FS-2327	RCRRCVVV	-0.7	0.7	1.4	FS-623	QSLRCRRC	-0.6	0	-0.1	IQSLRCRRCVVVGN	115	0.558	>gi|5454058|ref|NP_006269.1| ST3 beta-galactoside alpha-2,3-sialyltransferase 4 [Homo sapiens]
FS-2058	RPPRSATA	1.7	5	3.6	FS-1114	DGGRPPRS	2.6	2.5	3.6	QDGGRPPRSATAAL	225	0.6	>gi|6631102|ref|NP_002581.2| protocadherin 8 isoform 1 precursor [Homo sapiens]
FS-2449	RRKKEVRK	-0.5	-0.7	1.3	FS-1492	TCNRRKKE	0.2	1.5	1.9	TTCNRRKKEVRKGG	779	0.687	>gi|6631102|ref|NP_002581.2| protocadherin 8 isoform 1 precursor [Homo sapiens]
FS-2480	RARRHSDG	6.4	6.1	5.4	FS-975	APPRARRH	8.6	9.7	6.9	PAPPRARRHSDGTF	27	0.645	>gi|11345450|ref|NP_068739.1| secretin preproprotein [Homo sapiens]
FS-1896	RHLRSAGS	1.2	-0.1	2.2	FS-1413	SLERHLRS	3.9	4.9	3.5	SSLERHLRSAGSRL	525	0.598	>gi|167830411|ref|NP_000897.3| natriuretic peptide receptor 1 [Homo sapiens]
FS-2531	RVKRPIEN	-0.9	0.7	-1	FS-1104	VSPRVKRP	-1.4	-0.5	-0.6	PVSPRVKRPIENRI	288	0.56	>gi|42560235|ref|NP_002771.2| pregnancy specific beta-1-glycoprotein 4 isoform 1 [Homo sapiens]
FS-1793	RSLRFVTL	0.3	1.6	1.7	FS-1099	TRARSLRF	-0.2	2.2	1	PTRARSLRFVTLLY	34	0.665	>gi|197100230|ref|NP_001124536.1| acid phosphatase 2, lysosomal isoform 2 [Homo sapiens]
FS-2576	RLRRQKLS	0.1	0.2	-0.7	FS-570	TPQRLRRQ	7.8	8.9	4.3	HTPQRLRRQKLSSR	191	0.581	>gi|94536854|ref|NP_079093.2| thrombospondin, type I, domain containing 4 [Homo sapiens]
FS-2948	RHSRSQGA	-0.7	0.9	-0.5	FS-688	LSSRHSRS	7	9.8	7.1	KLSSRHSRSQGASS	200	0.72	>gi|94536854|ref|NP_079093.2| thrombospondin, type I, domain containing 4 [Homo sapiens]
FS-3080	RSGRSIIN	-0.5	0.9	1.7	FS-57	LRSRSGRS	4.7	5.6	4.3	ALRSRSGRSIINGN	460	0.76	>gi|94536854|ref|NP_079093.2| thrombospondin, type I, domain containing 4 [Homo sapiens]
FS-2268	RKKRKSPK	0.8	2.9	2.1	FS-673	KKKRKKRK	4.9	5	5.6	KKKKRKKRKSPKSS	874	0.659	>gi|45243534|ref|NP_982354.1| protocadherin 9 isoform 1 precursor [Homo sapiens]
FS-3020	RPQRLIDH	-0.4	-0.1	-0.2	FS-939	LHSRPQRL	0.6	1.4	1.4	NLHSRPQRLIDHIR	295	0.504	>gi|22749021|ref|NP_689703.1| beta-1,3-N-acetylgalactosaminyltransferase 2 [Homo sapiens]
FS-2966	RKKRMAKY	5.7	8	8.4	FS-888	VISRKKRM	8.5	11.4	8.3	LVISRKKRMAKYEK	293	0.764	>gi|218505670|ref|NP_002345.2| epithelial cell adhesion molecule precursor [Homo sapiens]
FS-2177	RRARFLHE	0.3	3	5.4	FS-767	FKHRRARF	5.5	8.4	8.1	LFKHRRARFLHETG	97	0.552	>gi|110227626|ref|NP_001036002.1| solute carrier family 9 (sodium/hydrogen exchanger), member 6 isoform a [Homo sapiens]
FS-3093	RSRRAYLA	1.5	2.7	3.1	FS-241	GHSRSRRA	9.5	9.9	7.8	EGHSRSRRAYLAYR	1222	0.663	>gi|59823631|ref|NP_660333.2| G protein-coupled receptor 125 [Homo sapiens]
FS-2785	RRRRDTHF	8.5	11.4	10.2	FS-906	FQRRRRRD	11.2	12	8.5	MFQRRRRRDTHFPI	59	0.661	>gi|10863973|ref|NP_066998.1| hepcidin antimicrobial peptide preproprotein [Homo sapiens]
FS-2316	RTRRSINS	7.8	8.9	7.6	FS-1532	HFKRTRRS	10.4	10.2	8.6	VHFKRTRRSINSAT	74	0.656	>gi|33624896|ref|NP_891550.1| ADAM metallopeptidase with thrombospondin type 1 motif, 9 preproprotein [Homo sapiens]
FS-2826	RTKRFLSY	4.2	5.3	6.6	FS-1291	THRRTKRF	4.4	4.6	3.5	RTHRRTKRFLSYPR	287	0.744	>gi|33624896|ref|NP_891550.1| ADAM metallopeptidase with thrombospondin type 1 motif, 9 preproprotein [Homo sapiens]
FS-2360	RQKRAVAT	9.4	11.9	8	FS-227	EALRQKRA	6.7	7.1	5	EEALRQKRAVATKS	51	0.664	>gi|148719673|ref|NP_056049.4| G-protein coupled receptor 116 [Homo sapiens]
FS-3236	RSRRDREE	4.3	4.1	4.7	FS-761	EAWRSRRD	5	6.2	5.6	LEAWRSRRDREEIL	217	0.65	>gi|145386578|ref|NP_001078816.1| torsin family 2, member A isoform a [Homo sapiens]
FS-1830	RLRRSLGE	4.5	6.5	5.4	FS-1592	HHCRLRRS	2	1.5	1	WHHCRLRRSLGEEQ	414	0.793	>gi|4503999|ref|NP_000155.1| gastric inhibitory polypeptide receptor [Homo sapiens]
FS-1865	RQKRREER	-0.1	1.6	0.9	FS-558	QRDRQKRR	8.6	10	8.5	HQRDRQKRREERRL	434	0.57	>gi|45580707|ref|NP_703157.2| heparan sulfate 6-O-sulfotransferase 3 [Homo sapiens]
FS-1962	RLKRNIGY	4.5	7.7	8.2	FS-1372	LSFRLKRN	12.3	11.1	9.6	SLSFRLKRNIGYFI	241	0.598	>gi|194097327|ref|NP_000803.2| gamma-aminobutyric acid (GABA) A receptor, beta 1 precursor [Homo sapiens]
FS-2032	RIRRRASQ	3.2	3.5	4.9	FS-1081	SKGRIRRR	9	8.1	8.5	PSKGRIRRRASQLK	431	0.637	>gi|194097327|ref|NP_000803.2| gamma-aminobutyric acid (GABA) A receptor, beta 1 precursor [Homo sapiens]
FS-2232	RRRRDVVT	11.1	11.8	9	FS-1158	RHIRRRRD	10.5	10.7	6.9	QRHIRRRRDVVTET	206	0.78	>gi|46909592|ref|NP_997074.1| a disintegrin and metalloproteinase domain 15 isoform 1 preproprotein [Homo sapiens]
FS-2606	RSKRPSTD	-0.3	0.3	0.3	FS-477	PSQRSKRP	-0.6	0.3	-0.6	GPSQRSKRPSTDTS	287	0.624	>gi|124107610|ref|NP_001074239.1| killer cell immunoglobulin-like receptor, two domains, long cytoplasmic tail, 4 isoform c [Homo sapiens]
FS-2754	RQKRIIGG	-1.2	-0.5	0	FS-821	LHRRQKRI	9	10.1	10.5	LLHRRQKRIIGGKN	630	0.736	>gi|4506143|ref|NP_003610.1| neurotrypsin precursor [Homo sapiens]
FS-2648	RARRHAAD	12.4	14.4	8.9	FS-1416	SRRRARRH	7.6	6.2	7	SSRRRARRHAADDD	259	0.679	>gi|110825974|ref|NP_055059.2| ADAM metallopeptidase with thrombospondin type 1 motif, 2 isoform 1 preproprotein [Homo sapiens]
FS-2285	RPRRYLYQ	3.3	3.5	5.1	FS-314	VVKRPRRY	10	10.8	10	EVVKRPRRYLYQWL	51	0.545	>gi|40316933|ref|NP_954642.1| osteocalcin preproprotein [Homo sapiens]
FS-3054	RRKRLRHR	-0.1	-0.4	-2	FS-210	WHSRRKRL	9.8	11.7	10.6	DWHSRRKRLRHRGR	297	0.735	>gi|143770755|ref|NP_057447.4| glycoprotein VI (platelet) isoform 2 [Homo sapiens]
FS-3172	RSRRDGRK	6.5	7.5	6.6	FS-573	VLTRSRRD	15.8	16	10.2	HVLTRSRRDGRKYP	186	0.505	>gi|9256614|ref|NP_061760.1| protocadherin beta 3 precursor [Homo sapiens]
FS-1839	RRSRAASV	1.5	1.7	3.7	FS-1561	RLCRRSRA	6.2	7.4	6	VRLCRRSRAASVGR	718	0.507	>gi|9256614|ref|NP_061760.1| protocadherin beta 3 precursor [Homo sapiens]
FS-3184	RARRQLGT	4.4	5.2	4.9	FS-698	NVVRARRQ	12.8	12	10.3	KNVVRARRQLGTIG	1142	0.607	>gi|5174633|ref|NP_006062.1| receptor for egg jelly-like protein precursor [Homo sapiens]
FS-2266	RKKRIKRR	13.1	14.5	11.5	FS-1212	IFKRKKRI	3.2	3.6	5.6	RIFKRKKRIKRRAL	1702	0.604	>gi|5174633|ref|NP_006062.1| receptor for egg jelly-like protein precursor [Homo sapiens]
FS-2757	RQKRRTGA	1.2	3.3	2.9	FS-898	WRRRQKRR	11.1	12.6	10.1	LWRRRQKRRTGALV	283	0.727	>gi|4507181|ref|NP_003114.1| sialophorin [Homo sapiens]
FS-1919	RRKRSVAQ	4.4	4.3	4.1	FS-1172	TLERRKRS	11.2	9.6	8.5	QTLERRKRSVAQAT	182	0.875	>gi|4503625|ref|NP_000495.1| coagulation factor X preproprotein [Homo sapiens]
FS-3079	RSGRHVVF	-1	0.4	1.4	FS-1635	KKSRSGRH	1.5	3.8	4.1	YKKSRSGRHVVFYP	352	0.673	>gi|218083142|ref|NP_076436.3| chitinase domain containing 1 isoform a [Homo sapiens]
FS-2837	RTTRSVVH	-0.3	0.2	0.7	FS-285	QLRRTTRS	7.3	6.3	6.3	EQLRRTTRSVVHPK	114	0.513	>gi|22208982|ref|NP_002767.2| kallikrein-related peptidase 10 preproprotein [Homo sapiens]
FS-1819	REKRRGVT	0.5	-0.9	0.6	FS-431	GRCREKRR	6.4	7.8	6.8	GGRCREKRRGVTCD	979	0.518	>gi|47519929|ref|NP_387504.2| cell recognition molecule CASPR3 [Homo sapiens]
FS-1684	RARRTLGH	6.4	8.1	7.5	FS-782	GKARARRT	7.8	8	6.1	LGKARARRTLGHYR	446	0.697	>gi|4503595|ref|NP_000493.1| eosinophil peroxidase [Homo sapiens]
FS-2509	RQRRAITV	4.4	7.2	7.2	FS-543	ISPRQRRA	7.8	7	6.1	HISPRQRRAITVEA	344	0.582	>gi|24308527|ref|NP_714544.1| stereocilin [Homo sapiens]
FS-2546	RAPRDSDA	-1	0.2	0.4	FS-451	KMQRAPRD	-0.3	-0.4	0	GKMQRAPRDSDAGR	56	0.675	>gi|48475062|ref|NP_001001557.1| growth differentiation factor 6 precursor [Homo sapiens]
FS-2798	RRRRTAFA	5.8	8	7.2	FS-1381	PGRRRRRT	7.9	8.8	6.7	SPGRRRRRTAFASR	335	0.678	>gi|48475062|ref|NP_001001557.1| growth differentiation factor 6 precursor [Homo sapiens]
FS-2567	RKRRNTIH	9.3	10.7	9.6	FS-19	EGQRKRRN	11.4	10.7	8.2	AEGQRKRRNTIHEF	36	0.551	>gi|58533167|ref|NP_001010934.1| hepatocyte growth factor isoform 5 precursor [Homo sapiens]
FS-1068	RPKRSKRQ	12.3	11.8	9.1	FS-609	LKPRPKRS	10.8	12.3	9.9	ILKPRPKRSKRQLR	222	0.757	>gi|4757722|ref|NP_004185.1| ADAM metallopeptidase domain 22 isoform 4 preproprotein [Homo sapiens]
FS-2305	RSKRQLRR	5.8	8.8	9.3	FS-1068	RPKRSKRQ	12.3	11.8	9.1	PRPKRSKRQLRRYP	225	0.733	>gi|4757722|ref|NP_004185.1| ADAM metallopeptidase domain 22 isoform 4 preproprotein [Homo sapiens]
FS-2850	RYPRNVEE	5	7.3	7.1	FS-1249	QLRRYPRN	10	10.4	8.2	RQLRRYPRNVEEET	232	0.528	>gi|4757722|ref|NP_004185.1| ADAM metallopeptidase domain 22 isoform 4 preproprotein [Homo sapiens]
FS-3136	SKKRSNGL	-1.8	0.4	2.1	FS-1310	ASSSKKRS	1.7	1.9	0.3	SASSSKKRSNGLSH	803	0.571	>gi|4757722|ref|NP_004185.1| ADAM metallopeptidase domain 22 isoform 4 preproprotein [Homo sapiens]
FS-2209	RGKRFRPR	-0.5	0.1	0.3	FS-672	KKIRGKRF	6.8	8.8	7.4	KKKIRGKRFRPRSN	850	0.56	>gi|4757722|ref|NP_004185.1| ADAM metallopeptidase domain 22 isoform 4 preproprotein [Homo sapiens]
FS-1743	RLPRGAEA	4	2.8	3.2	FS-777	GAARLPRG	0.6	1.4	2.3	LGAARLPRGAEAFE	25	0.539	>gi|30410805|ref|NP_073753.3| CUB domain-containing protein 1 isoform 1 [Homo sapiens]
FS-3038	RQKRSVEN	10.2	9.7	8.9	FS-480	QPSRQKRS	11.2	11.3	7.7	GQPSRQKRSVENTG	653	0.913	>gi|153070262|ref|NP_005579.2| meprin A alpha [Homo sapiens]
FS-2232	RRRRDVVT	11.1	11.8	9	FS-1158	RHIRRRRD	10.5	10.7	6.9	QRHIRRRRDVVTET	206	0.78	>gi|46909594|ref|NP_997077.1| a disintegrin and metalloproteinase domain 15 isoform 3 preproprotein [Homo sapiens]
FS-2177	RRARFLHE	0.3	3	5.4	FS-767	FKHRRARF	5.5	8.4	8.1	LFKHRRARFLHETG	97	0.552	>gi|5454070|ref|NP_006350.1| solute carrier family 9 (sodium/hydrogen exchanger), member 6 isoform b [Homo sapiens]
FS-3205	RRKRYAIQ	8.1	11.7	10.8	FS-643	ANVRRKRY	12.5	13.8	11.3	KANVRRKRYAIQGL	111	0.849	>gi|4826834|ref|NP_004986.1| matrix metalloproteinase 14 preproprotein [Homo sapiens]
FS-2450	RRKKQVGT	-0.1	1	0.2	FS-747	ALNRRKKQ	3.6	5.5	4	LALNRRKKQVGTGL	25	0.771	>gi|90970328|ref|NP_001035096.1| R-spondin family, member 4 isoform 2 precursor [Homo sapiens]
FS-2472	RYKRAGES	8.2	10.6	7.8	FS-635	YLNRYKRA	9	9.1	5.2	IYLNRYKRAGESQD	46	0.625	>gi|6912236|ref|NP_036230.1| angiopoietin-like 2 precursor [Homo sapiens]
FS-2001	REDRFFCP	-0.1	0.3	-0.5	FS-1590	GPGREDRF	0.1	-0.8	0.4	WGPGREDRFFCPQC	55	0.549	>gi|50301234|ref|NP_741999.3| J-type co-chaperone HSC20 [Homo sapiens]
FS-3095	RSRRRSRV	1.9	0.7	3.5	FS-1448	DPSRSRRR	0.8	3.2	3.5	TDPSRSRRRSRVGS	370	0.58	>gi|46488921|ref|NP_996991.1| astrotactin isoform 2 [Homo sapiens]
FS-2691	RKKRALDA	9.6	11.5	8.7	FS-1174	TNRRKKRA	8.4	7.8	8.2	QTNRRKKRALDAAY	302	0.838	>gi|4507463|ref|NP_003229.1| transforming growth factor, beta 2 isoform 2 [Homo sapiens]
FS-2534	RVRKSLKK	0.9	3.7	5.8	FS-160	GKPRVRKS	11.6	11.6	7.3	DGKPRVRKSLKKGY	137	0.628	>gi|55770842|ref|NP_000558.2| C-reactive protein, pentraxin-related [Homo sapiens]
FS-2618	RVKRVLMG	-0.9	-0.6	-0.6	FS-1144	NRQRVKRV	2.3	2.1	1.4	QNRQRVKRVLMGPR	1166	0.676	>gi|110665701|ref|NP_055649.3| leucine rich repeat containing 37A [Homo sapiens]
FS-2450	RRKKQVGT	-0.1	1	0.2	FS-747	ALNRRKKQ	3.6	5.5	4	LALNRRKKQVGTGL	25	0.771	>gi|83722284|ref|NP_001025042.2| R-spondin family, member 4 isoform 1 precursor [Homo sapiens]
FS-1832	RPQRSACH	-0.2	1	2.5	FS-612	LPCRPQRS	0	0.6	1.4	ILPCRPQRSACHFS	548	0.556	>gi|10198656|ref|NP_065434.1| anti-Mullerian hormone receptor, type II [Homo sapiens]
FS-2231	RRKRYALT	5.6	9.1	7.9	FS-944	LRRRRKRY	11.8	14.5	10.2	NLRRRRKRYALTGR	131	0.859	>gi|4505211|ref|NP_002419.1| matrix metalloproteinase 15 preproprotein [Homo sapiens]
FS-3124	RVRRAWVI	2	5	7.8	FS-973	ALSRVRRA	8.9	9.5	6.9	PALSRVRRAWVIPP	45	0.584	>gi|4826669|ref|NP_004924.1| cadherin 15 preproprotein [Homo sapiens]
FS-3095	RSRRRSRV	1.9	0.7	3.5	FS-1448	DPSRSRRR	0.8	3.2	3.5	TDPSRSRRRSRVGS	370	0.58	>gi|46488923|ref|NP_004310.1| astrotactin isoform 1 [Homo sapiens]
FS-2651	RCQRDAMC	-1.1	0.9	1.1	FS-459	LRRRCQRD	9.6	9.1	7.4	GLRRRCQRDAMCCP	75	0.618	>gi|7657025|ref|NP_055235.1| dickkopf homolog 4 precursor [Homo sapiens]
FS-2613	RTKRSWVW	2.5	3.6	6.2	FS-1332	GRSRTKRS	10.4	9.8	7.5	SGRSRTKRSWVWNQ	47	0.888	>gi|16306489|ref|NP_004352.2| cadherin 7, type 2 preproprotein [Homo sapiens]
FS-2489	RFKRLADM	2.3	3.3	5	FS-209	WGPRFKRL	6.9	8.4	8.5	DWGPRFKRLADMYG	771	0.695	>gi|16306489|ref|NP_004352.2| cadherin 7, type 2 preproprotein [Homo sapiens]
FS-1972	RSKRQEGV	1.8	2.8	2.4	FS-684	LPFRSKRQ	10	10.9	8	KLPFRSKRQEGVDL	692	0.676	>gi|40217820|ref|NP_055741.2| slit and trk like 3 protein [Homo sapiens]
FS-2376	RRVRSAEE	7.8	9.3	6.7	FS-605	LELRRVRS	0.5	1.9	2.5	ILELRRVRSAEEGG	305	0.582	>gi|4502659|ref|NP_003821.1| sialic acid binding Ig-like lectin 5 [Homo sapiens]
FS-2230	RRKRSIEE	9.8	9.1	9.5	FS-1028	LPIRRKRS	13	13.8	9.3	PLPIRRKRSIEEAV	86	0.871	>gi|77695917|ref|NP_002598.4| platelet-derived growth factor alpha isoform 1 preproprotein [Homo sapiens]
FS-1679	RAARSLLQ	1.6	0.8	5	FS-1547	NNARAARS	5.1	5	5	VNNARAARSLLQAG	1751	0.65	>gi|55770876|ref|NP_004548.3| notch4 preproprotein [Homo sapiens]
FS-2232	RRRRDVVT	11.1	11.8	9	FS-1158	RHIRRRRD	10.5	10.7	6.9	QRHIRRRRDVVTET	206	0.78	>gi|46909596|ref|NP_997078.1| a disintegrin and metalloproteinase domain 15 isoform 4 preproprotein [Homo sapiens]
FS-2234	RRRRSILF	5.2	6.8	9	FS-1180	WLIRRRRS	13.7	13.5	11.2	QWLIRRRRSILFPN	81	0.526	>gi|57242793|ref|NP_057331.2| interphotoreceptor matrix proteoglycan 2 [Homo sapiens]
FS-2864	HPKRAVRE	8.6	8.5	7.4	FS-1355	LASHPKRA	0	0.5	-0.1	SLASHPKRAVREGT	295	0.53	>gi|28875784|ref|NP_079018.1| armadillo repeat containing 5 isoform b [Homo sapiens]
FS-1974	RSLRSWLI	0.5	0.5	0.5	FS-433	GSFRSLRS	-0.8	-0.4	-0.3	GGSFRSLRSWLISE	457	0.568	>gi|28875784|ref|NP_079018.1| armadillo repeat containing 5 isoform b [Homo sapiens]
FS-2202	VYRRSLGK	-0.1	-0.6	-0.1	FS-834	NNHVYRRS	2.7	4.5	3.4	LNNHVYRRSLGKYT	206	0.523	>gi|153218487|ref|NP_714916.3| KDEL (Lys-Asp-Glu-Leu) containing 2 [Homo sapiens]
FS-2027	RHYRSNSP	1.1	-1	-0.2	FS-983	DLGRHYRS	2	3	3.2	PDLGRHYRSNSPLP	970	0.546	>gi|27754771|ref|NP_002578.2| protocadherin 1 isoform 1 precursor [Homo sapiens]
FS-2230	RRKRSIEE	9.8	9.1	9.5	FS-1028	LPIRRKRS	13	13.8	9.3	PLPIRRKRSIEEAV	86	0.871	>gi|15208656|ref|NP_148983.1| platelet-derived growth factor alpha isoform 2 preproprotein [Homo sapiens]
FS-1695	RELRNVGV	-1.6	0.8	-0.8	FS-254	IPARELRN	1.1	0.4	0	EIPARELRNVGVEV	265	0.595	>gi|93141047|ref|NP_004361.3| collagen, type XII, alpha 1 long isoform precursor [Homo sapiens]
FS-2133	RDKKSLLQ	0.5	0.3	-0.6	FS-831	NAHRDKKS	-0.3	-0.9	-2.2	LNAHRDKKSLLQAV	1260	0.581	>gi|93141047|ref|NP_004361.3| collagen, type XII, alpha 1 long isoform precursor [Homo sapiens]
FS-2383	RSRRSQIN	1.8	3.8	2.6	FS-1353	KVLRSRRS	3.7	4.7	3.4	SKVLRSRRSQINVH	100	0.618	>gi|16418419|ref|NP_443170.1| Fc receptor-like 1 isoform 1 precursor [Homo sapiens]
FS-1703	RFRRGARS	10.1	10.3	8.2	FS-250	IHARFRRG	11.1	12.1	9.7	EIHARFRRGARSYQ	32	0.671	>gi|14702169|ref|NP_127509.1| plasminogen activator, tissue isoform 3 preproprotein [Homo sapiens]
FS-2728	RNKRIWAS	0.8	1.6	-0.2	FS-1649	RCRRNKRI	4.5	6.1	4.2	YRCRRNKRIWASGV	410	0.614	>gi|93352554|ref|NP_001004334.2| GPR158-like 1 [Homo sapiens]
FS-2056	RPLRSSER	-0.3	-0.5	-0.8	FS-341	KNGRPLRS	0.9	2.6	0.9	FKNGRPLRSSERMV	381	0.545	>gi|164698517|ref|NP_001106970.1| MAM domain containing 1 isoform 1 [Homo sapiens]
FS-2162	RNRRRVCK	-0.8	-0.2	0.9	FS-1624	CNHRNRRR	5.5	5.6	6.3	YCNHRNRRRVCKCP	212	0.668	>gi|22902134|ref|NP_001759.3| CD8 antigen alpha polypeptide isoform 1 precursor [Homo sapiens]
FS-2586	RQKRDWVI	2.1	4.3	6.7	FS-440	HLQRQKRD	6.7	7.1	5.5	GHLQRQKRDWVIPP	159	0.674	>gi|14589889|ref|NP_001783.2| cadherin 2, type 1 preproprotein [Homo sapiens]
FS-2422	RKIRVNGT	-0.3	0.3	-1.7	FS-1495	TNNRKIRV	2.4	4.4	4.3	TTNNRKIRVNGTKE	120	0.624	>gi|49170034|ref|NP_003629.1| integrin, alpha 8 [Homo sapiens]
FS-3224	RKSRSPHN	7.1	8.3	8.3	FS-189	RLWRKSRS	9.7	9	8.1	DRLWRKSRSPHNNG	169	0.549	>gi|27436871|ref|NP_775100.1| carboxypeptidase O [Homo sapiens]
FS-2961	RKKRADKK	5	6.5	5.4	FS-567	TLSRKKRA	9.1	8.9	6.8	HTLSRKKRADKKEN	932	0.839	>gi|5729769|ref|NP_006527.1| chloride channel accessory 2 precursor [Homo sapiens]
FS-2133	RDKKSLLQ	0.5	0.3	-0.6	FS-831	NAHRDKKS	-0.3	-0.9	-2.2	LNAHRDKKSLLQAV	96	0.581	>gi|93141049|ref|NP_542376.2| collagen, type XII, alpha 1 short isoform precursor [Homo sapiens]
FS-2367	RQRRTVGQ	6.9	8.1	7.8	FS-1317	DWLRQRRT	-0.6	1.6	1.7	SDWLRQRRTVGQFT	234	0.639	>gi|11321571|ref|NP_003053.1| slit homolog 3 [Homo sapiens]
FS-2348	RKRRIVSG	-0.7	0.1	-1.3	FS-455	KWLRKRRI	2	3	1.3	GKWLRKRRIVSGNP	682	0.722	>gi|11321571|ref|NP_003053.1| slit homolog 3 [Homo sapiens]
FS-3170	RSKRRKYV	-1.2	-0.3	0.5	FS-140	QPTRSKRR	8.9	11.6	8.5	CQPTRSKRRKYVFQ	1494	0.526	>gi|11321571|ref|NP_003053.1| slit homolog 3 [Homo sapiens]
FS-2232	RRRRDVVT	11.1	11.8	9	FS-1158	RHIRRRRD	10.5	10.7	6.9	QRHIRRRRDVVTET	206	0.78	>gi|46909598|ref|NP_997079.1| a disintegrin and metalloproteinase domain 15 isoform 5 preproprotein [Homo sapiens]
FS-3079	RSGRHVVF	-1	0.4	1.4	FS-1635	KKSRSGRH	1.5	3.8	4.1	YKKSRSGRHVVFYP	377	0.673	>gi|218083233|ref|NP_001136148.1| chitinase domain containing 1 isoform b [Homo sapiens]
FS-3165	RRKREKTQ	5.8	8.5	5.8	FS-637	YRTRRKRE	9.2	8.3	6.7	IYRTRRKREKTQEG	2698	0.701	>gi|27881494|ref|NP_775082.1| zonadhesin isoform 6 [Homo sapiens]
FS-1750	RLTRSNSK	-0.2	1.7	-1.5	FS-158	FQARLTRS	10.8	11.5	10	DFQARLTRSNSKCQ	39	0.556	>gi|166197668|ref|NP_055022.2| CD5 molecule [Homo sapiens]
FS-3092	RSRRAATS	10.1	11.9	9.6	FS-1205	GRSRSRRA	11.2	9.2	6.8	RGRSRSRRAATSRP	120	0.747	>gi|5453579|ref|NP_006120.1| bone morphogenetic protein 1 isoform 3 precursor [Homo sapiens]
FS-2082	RRRRVVPE	1.9	5.1	6.1	FS-1127	GLGRRRRV	6.7	8.4	7.4	QGLGRRRRVVPETA	1305	0.611	>gi|40254442|ref|NP_002664.2| plexin B1 [Homo sapiens]
FS-2502	RPRRGSLR	-1	-0.4	1.1	FS-992	EPPRPRRG	-0.5	-0.3	0	PEPPRPRRGSLRGG	1900	0.589	>gi|40254442|ref|NP_002664.2| plexin B1 [Homo sapiens]
FS-2537	RYKRMVER	7.2	7.5	6.6	FS-1189	DIPRYKRM	6.1	5.3	5.9	RDIPRYKRMVERYY	2047	0.719	>gi|40254442|ref|NP_002664.2| plexin B1 [Homo sapiens]
FS-1961	RKVRDKIS	-0.4	-1.5	1.4	FS-1506	YSFRKVRD	1.6	1.5	2.1	TYSFRKVRDKISQL	285	0.5	>gi|14196468|ref|NP_114442.1| protocadherin gamma subfamily A, 4 isoform 2 precursor [Homo sapiens]
FS-2744	RPRRMTPF	2.6	4.4	4.8	FS-1302	AKRRPRRM	7.8	7.8	6.6	SAKRRPRRMTPFWR	37	0.545	>gi|16418465|ref|NP_443203.1| liver-expressed antimicrobial peptide 2 precursor [Homo sapiens]
FS-1829	RKRRCSLS	4.8	7.3	6.5	FS-1478	RLCRKRRC	5.9	6.5	7.3	TRLCRKRRCSLSVA	69	0.531	>gi|16418465|ref|NP_443203.1| liver-expressed antimicrobial peptide 2 precursor [Homo sapiens]
FS-1978	RVRRNAKK	6.7	6	7.6	FS-5	AMFRVRRN	13	11.7	9.8	AAMFRVRRNAKKER	110	0.585	>gi|47778921|ref|NP_001849.2| alpha 1 type XIX collagen precursor [Homo sapiens]
FS-3109	RTNRDMHG	-0.4	1.2	-1	FS-1422	TDSRTNRD	-1.1	-0.2	1.8	STDSRTNRDMHGLF	183	0.576	>gi|13376271|ref|NP_079126.1| butyrophilin-like 8 isoform 1 precursor [Homo sapiens]
FS-3079	RSGRHVVF	-1	0.4	1.4	FS-1635	KKSRSGRH	1.5	3.8	4.1	YKKSRSGRHVVFYP	321	0.673	>gi|218083269|ref|NP_001136149.1| chitinase domain containing 1 isoform c [Homo sapiens]
FS-2000	RDGRDGTP	0.1	-0.2	0.3	FS-397	APGRDGRD	0	-1.3	-0.6	GAPGRDGRDGTPGE	58	0.588	>gi|4757760|ref|NP_004788.1| adiponectin precursor [Homo sapiens]
FS-2691	RKKRALDA	9.6	11.5	8.7	FS-1174	TNRRKKRA	8.4	7.8	8.2	QTNRRKKRALDAAY	330	0.838	>gi|208022653|ref|NP_001129071.1| transforming growth factor, beta 2 isoform 1 [Homo sapiens]
FS-2091	RSRRVQCH	-0.1	-0.5	-0.8	FS-114	AIGRSRRV	2.5	2	4.6	CAIGRSRRVQCHQD	153	0.505	>gi|164698546|ref|NP_001026919.2| LY6/PLAUR domain containing 5 isoform A [Homo sapiens]
FS-3109	RTNRDMHG	-0.4	1.2	-1	FS-1422	TDSRTNRD	-1.1	-0.2	1.8	STDSRTNRDMHGLF	183	0.576	>gi|94957742|ref|NP_001035552.1| butyrophilin-like 8 isoform 2 precursor [Homo sapiens]
FS-2797	RRRRSLPR	4.5	5.8	7.1	FS-948	PPRRRRRS	8.3	8.8	7.4	NPPRRRRRSLPRRC	90	0.633	>gi|4503463|ref|NP_001947.1| endothelin 2 preproprotein [Homo sapiens]
FS-1703	RFRRGARS	10.1	10.3	8.2	FS-250	IHARFRRG	11.1	12.1	9.7	EIHARFRRGARSYQ	32	0.651	>gi|4505861|ref|NP_000921.1| plasminogen activator, tissue isoform 1 preproprotein [Homo sapiens]
FS-1923	RRVRIVSR	-0.9	0.2	1.4	FS-265	LAERRVRI	0.2	0.2	-2.2	ELAERRVRIVSRGR	65	0.504	>gi|14270487|ref|NP_114478.1| protocadherin gamma subfamily A, 9 isoform 2 precursor [Homo sapiens]
FS-1887	RCRRQFQE	0.2	1.2	1.9	FS-1580	VPERCRRQ	6.6	9.1	7	VVPERCRRQFQEGE	308	0.512	>gi|194394139|ref|NP_848588.3| notum pectinacetylesterase homolog [Homo sapiens]
FS-1068	RPKRSKRQ	12.3	11.8	9.1	FS-609	LKPRPKRS	10.8	12.3	9.9	ILKPRPKRSKRQLR	222	0.757	>gi|21536383|ref|NP_057435.2| ADAM metallopeptidase domain 22 isoform 3 preproprotein [Homo sapiens]
FS-2305	RSKRQLRR	5.8	8.8	9.3	FS-1068	RPKRSKRQ	12.3	11.8	9.1	PRPKRSKRQLRRYP	225	0.733	>gi|21536383|ref|NP_057435.2| ADAM metallopeptidase domain 22 isoform 3 preproprotein [Homo sapiens]
FS-2850	RYPRNVEE	5	7.3	7.1	FS-1249	QLRRYPRN	10	10.4	8.2	RQLRRYPRNVEEET	232	0.528	>gi|21536383|ref|NP_057435.2| ADAM metallopeptidase domain 22 isoform 3 preproprotein [Homo sapiens]
FS-3245	REQRSNGL	-0.8	0.7	1.4	FS-1636	KNYREQRS	3	2.4	3.3	YKNYREQRSNGLSH	767	0.511	>gi|21536383|ref|NP_057435.2| ADAM metallopeptidase domain 22 isoform 3 preproprotein [Homo sapiens]
FS-2209	RGKRFRPR	-0.5	0.1	0.3	FS-672	KKIRGKRF	6.8	8.8	7.4	KKKIRGKRFRPRSN	814	0.56	>gi|21536383|ref|NP_057435.2| ADAM metallopeptidase domain 22 isoform 3 preproprotein [Homo sapiens]
FS-1831	RMLRSVFS	-0.8	-0.6	1.7	FS-469	NRCRMLRS	2.8	3.9	2.2	GNRCRMLRSVFSSA	89	0.685	>gi|21265113|ref|NP_003954.2| transmembrane 4 superfamily member 5 [Homo sapiens]
FS-3168	RSARDTAQ	5.3	6	5.1	FS-186	RETRSARD	4.3	4.7	5.6	DRETRSARDTAQIF	89	0.553	>gi|62912479|ref|NP_005507.3| major histocompatibility complex, class I, E precursor [Homo sapiens]
FS-1713	RGRRSLGS	7.8	9.9	8.3	FS-295	SLARGRRS	9.5	9.5	7.6	ESLARGRRSLGSLT	81	0.677	>gi|4505681|ref|NP_002599.1| platelet-derived growth factor beta isoform 1 preproprotein [Homo sapiens]
FS-1847	NFKRSVAS	0	1.1	0.7	FS-727	TKDNFKRS	3	1.6	3.9	KTKDNFKRSVASKY	1088	0.548	>gi|197313638|ref|NP_001127880.1| N-methyl-D-aspartate receptor subunit 2A isoform 2 precursor [Homo sapiens]
FS-2933	RGKRELRM	7.1	9	10	FS-1584	ALSRGKRE	11.2	11.6	8.6	WALSRGKRELRMSS	44	0.589	>gi|4501945|ref|NP_001115.1| adrenomedullin [Homo sapiens]
FS-2243	RVKRYRQS	3.1	4.3	5.2	FS-8	ARIRVKRY	8.2	7	8.6	AARIRVKRYRQSMN	94	0.572	>gi|4501945|ref|NP_001115.1| adrenomedullin [Homo sapiens]
FS-2796	RRRRSLPE	9.3	10.5	8.8	FS-519	YGRRRRRS	9.5	10.7	8.4	GYGRRRRRSLPEAG	152	0.756	>gi|4501945|ref|NP_001115.1| adrenomedullin [Homo sapiens]
FS-1961	RKVRDKIS	-0.4	-1.5	1.4	FS-1506	YSFRKVRD	1.6	1.5	2.1	TYSFRKVRDKISQL	285	0.5	>gi|11056026|ref|NP_061740.1| protocadherin gamma subfamily A, 4 isoform 1 precursor [Homo sapiens]
FS-2582	RQARHYHQ	0.2	1.9	2.1	FS-965	VGQRQARH	4.7	5.8	5.7	NVGQRQARHYHQQI	618	0.507	>gi|150378552|ref|NP_056366.1| sushi domain containing 5 [Homo sapiens]
FS-2955	RIRRMWND	3.2	2.6	4.3	FS-511	TQSRIRRM	5.2	7.4	6.3	GTQSRIRRMWNDTV	1146	0.671	>gi|41281557|ref|NP_055736.2| latrophilin 1 isoform 2 precursor [Homo sapiens]
FS-1916	RQNRSVRL	2.1	3.5	4	FS-550	LSERQNRS	2.3	1.1	1.8	HLSERQNRSVRLTW	642	0.528	>gi|27894376|ref|NP_006605.2| cell adhesion molecule with homology to L1CAM precursor [Homo sapiens]
FS-1560	RKRRVRKD	8.9	7.9	6.6	FS-603	KSVRKRRV	10.7	11.6	9.6	IKSVRKRRVRKD--	606	0.525	>gi|4758004|ref|NP_004353.1| calmegin [Homo sapiens]
0	0	0	0	0	FS-1560	RKRRVRKD	8.9	7.9	6.6	VRKRRVRKD-----	609	0.521	>gi|4758004|ref|NP_004353.1| calmegin [Homo sapiens]
FS-1911	RNKRSTQI	10.5	12.3	10.9	FS-1637	KRERNKRS	12.5	14.4	10.7	YKRERNKRSTQITV	492	0.791	>gi|134304838|ref|NP_004827.4| eukaryotic translation initiation factor 2-alpha kinase 3 [Homo sapiens]
FS-2172	RQRKESET	-1	-0.3	-0.4	FS-1009	HPHRQRKE	2.1	4.9	2.5	PHPHRQRKESETQC	553	0.605	>gi|134304838|ref|NP_004827.4| eukaryotic translation initiation factor 2-alpha kinase 3 [Homo sapiens]
FS-3176	RWKRDSSG	10.7	12	10.2	FS-1013	IITRWKRD	11.5	11.3	8.2	PIITRWKRDSSGNK	180	0.716	>gi|13129010|ref|NP_076952.1| nudix-type motif 9 isoform a [Homo sapiens]
FS-1669	DKRRSVRI	0.2	-0.3	0.7	FS-1093	TKADKRRS	1.2	-0.2	0.3	PTKADKRRSVRIGS	740	0.619	>gi|4557695|ref|NP_000213.1| v-kit Hardy-Zuckerman 4 feline sarcoma viral oncogene homolog isoform 1 precursor [Homo sapiens]
FS-2115	VTKRSLSP	1.2	3.3	4.5	FS-1593	HRGVTKRS	6.7	7.1	6.9	WHRGVTKRSLSPHR	75	0.633	>gi|4505579|ref|NP_002560.1| furin preproprotein [Homo sapiens]
FS-2825	RTKRDVYQ	9.7	11.4	9.8	FS-1509	AKRRTKRD	13.3	12.3	8.7	VAKRRTKRDVYQEP	107	0.879	>gi|4505579|ref|NP_002560.1| furin preproprotein [Homo sapiens]
FS-2341	RKGRSEDI	0.9	1.2	-0.2	FS-613	LRLRKGRS	2.5	2.8	0.7	ILRLRKGRSEDIYR	1147	0.566	>gi|71061441|ref|NP_001020948.1| UDP-glucose ceramide glucosyltransferase-like 1 isoform 2 [Homo sapiens]
FS-2925	RFPRFVNV	3.2	3.4	7.1	FS-490	RLSRFPRF	8.2	11.2	11.1	GRLSRFPRFVNVTV	168	0.632	>gi|11342670|ref|NP_001691.1| azurocidin 1 preproprotein [Homo sapiens]
FS-2418	RGRRQKQN	0.7	0.5	0.9	FS-1018	KNNRGRRQ	8.5	8.9	9.2	PKNNRGRRQKQNLG	363	0.509	>gi|29568105|ref|NP_003683.2| transmembrane protein with EGF-like and two follistatin-like domains 1 [Homo sapiens]
FS-2232	RRRRDVVT	11.1	11.8	9	FS-1158	RHIRRRRD	10.5	10.7	6.9	QRHIRRRRDVVTET	206	0.78	>gi|46909600|ref|NP_997080.1| a disintegrin and metalloproteinase domain 15 isoform 6 preproprotein [Homo sapiens]
FS-2955	RIRRMWND	3.2	2.6	4.3	FS-511	TQSRIRRM	5.2	7.4	6.3	GTQSRIRRMWNDTV	1151	0.671	>gi|57165355|ref|NP_001008701.1| latrophilin 1 isoform 1 precursor [Homo sapiens]
FS-2905	RDPRAAIQ	0	-0.1	0	FS-1573	SSSRDPRA	-1.1	0.5	1.1	VSSSRDPRAAIQNG	125	0.667	>gi|71834872|ref|NP_849196.2| tumor differentially expressed 2-like [Homo sapiens]
FS-3219	RERRNAIR	3.5	4.4	4.6	FS-1394	RDWRERRN	2.8	1.8	2.1	SRDWRERRNAIRLT	223	0.513	>gi|110611170|ref|NP_620688.2| ADAM metallopeptidase with thrombospondin type 1 motif, 17 preproprotein [Homo sapiens]
FS-2613	RTKRSWVW	2.5	3.6	6.2	FS-1165	SHQRTKRS	8.8	9.2	6.7	QSHQRTKRSWVWNQ	59	0.823	>gi|16306537|ref|NP_114097.2| cadherin 20, type 2 preproprotein [Homo sapiens]
FS-2016	RGKRQATA	7.1	9.6	6.1	FS-1184	AMGRGKRQ	9	8.9	8.8	RAMGRGKRQATAHC	321	0.622	>gi|11545918|ref|NP_071447.1| tubulointerstitial nephritis antigen-like 1 [Homo sapiens]
FS-1942	RYRRHGTH	3.5	5.8	6.5	FS-491	RPERYRRH	12.7	14.8	11.1	GRPERYRRHGTHSV	396	0.509	>gi|11545918|ref|NP_071447.1| tubulointerstitial nephritis antigen-like 1 [Homo sapiens]
FS-2464	RTGRACEC	-0.5	0.3	0.5	FS-130	HANRTGRA	3.3	5.9	5.9	CHANRTGRACECSG	594	0.516	>gi|4504777|ref|NP_000880.1| integrin, beta 7 [Homo sapiens]
FS-3215	VFKRDAHG	-0.8	-0.3	1.5	FS-569	TNVVFKRD	3.1	1.2	2.9	HTNVVFKRDAHGQQ	1608	0.64	>gi|148833508|ref|NP_060087.3| notch1 preproprotein [Homo sapiens]
FS-2076	RRRRELDP	11.6	10.7	8.5	FS-1318	EGGRRRRE	4.6	3.6	2.9	SEGGRRRRELDPMD	1664	0.514	>gi|148833508|ref|NP_060087.3| notch1 preproprotein [Homo sapiens]
FS-2974	RKRRRQHG	-0.9	0	0.4	FS-1539	LLSRKRRR	11.7	12.2	9.2	VLLSRKRRRQHGQL	1761	0.702	>gi|148833508|ref|NP_060087.3| notch1 preproprotein [Homo sapiens]
FS-1775	RRKKSQDG	0.2	-0.3	0.5	FS-176	LKARRKKS	7.3	8.8	7.6	DLKARRKKSQDGKG	2182	0.702	>gi|148833508|ref|NP_060087.3| notch1 preproprotein [Homo sapiens]
FS-2578	RPKRLDSA	-0.6	-0.1	0.3	FS-298	SNQRPKRL	5.2	8.2	7.3	ESNQRPKRLDSADA	928	0.561	>gi|83281200|ref|NP_776175.2| protogenin [Homo sapiens]
FS-2435	RNQRIVQL	-2.1	0.5	0.2	FS-235	FRNRNQRI	-0.3	-1.5	0.8	EFRNRNQRIVQLIQ	113	0.538	>gi|4503011|ref|NP_001299.1| carboxypeptidase N, polypeptide 1 precursor [Homo sapiens]
FS-3248	RFVRSVMS	4.2	5.7	5.2	FS-1090	SRYRFVRS	10.3	8.9	7.5	PSRYRFVRSVMSII	259	0.798	>gi|9789987|ref|NP_036413.1| potassium voltage-gated channel, Shal-related subfamily, member 2 [Homo sapiens]
FS-1566	RRRRFERA	10.7	10.7	8.1	FS-1497	TQVRRRRF	6.8	10.5	7.5	TTQVRRRRFERAIG	1262	0.618	>gi|189181720|ref|NP_001121180.1| proteoglycan 4 isoform B [Homo sapiens]
FS-2662	RFERAIGP	1.1	0.7	1.3	FS-1566	RRRRFERA	10.7	10.7	8.1	VRRRRFERAIGPSQ	1265	0.731	>gi|189181720|ref|NP_001121180.1| proteoglycan 4 isoform B [Homo sapiens]
FS-2075	RRRRDLQA	8.4	10.5	8.7	FS-639	AFGRRRRD	6.8	6.9	5.3	KAFGRRRRDLQA--	124	0.654	>gi|76880478|ref|NP_001029125.1| calcitonin isoform CGRP preproprotein [Homo sapiens]
FS-2930	RGARVVFK	-2.1	-1	-0.6	FS-267	LASRGARV	-0.4	-0.3	0.2	ELASRGARVVFKGN	64	0.603	>gi|9256618|ref|NP_061762.1| protocadherin beta 6 precursor [Homo sapiens]
0	0	0	0	0	FS-14	CGGRGKRS	8.4	9.3	7.5	ACGGRGKRSLD---	254	0.748	>gi|5031821|ref|NP_005705.1| potassium channel, subfamily K, member 7 isoform C [Homo sapiens]
FS-3133	RWRRSDIL	1.7	5.4	6.9	FS-124	GGSRWRRS	6.8	5.1	5.2	CGGSRWRRSDILAH	54	0.704	>gi|18254464|ref|NP_543140.1| relaxin 3 preproprotein [Homo sapiens]
FS-2444	RQKRFVLS	5	5.7	7.3	FS-1308	ARNRQKRF	9.2	10.4	8.8	SARNRQKRFVLSGG	97	0.886	>gi|58331148|ref|NP_005931.2| matrix metalloproteinase 11 preproprotein [Homo sapiens]
FS-3024	RPRRRCSP	1.2	1.4	1.3	FS-1648	PISRPRRR	7.6	8.4	6.1	YPISRPRRRCSPTE	323	0.627	>gi|4503053|ref|NP_001875.1| hyaluronan and proteoglycan link protein 1 [Homo sapiens]
FS-2604	RSKRALKQ	8.4	11.8	8.3	FS-388	VTQRSKRA	10.4	9.1	7.5	FVTQRSKRALKQFR	1332	0.655	>gi|4503647|ref|NP_000123.1| coagulation factor VIII isoform a precursor [Homo sapiens]
FS-2558	RKIRIKGI	0.1	-0.8	-1.8	FS-677	KNQRKIRI	-0.1	0.2	1	KKNQRKIRIKGIQN	78	0.531	>gi|151301150|ref|NP_079505.1| sel-1 suppressor of lin-12-like 2 [Homo sapiens]
FS-2101	RVKRGWVW	2.1	4.4	8.8	FS-1335	HFQRVKRG	7.4	6.9	6.8	SHFQRVKRGWVWNQ	54	0.728	>gi|16445393|ref|NP_004052.2| cadherin 12, type 2 preproprotein [Homo sapiens]
FS-2524	RSKRLLSD	1.7	0.4	2	FS-1091	STPRSKRL	3.8	6.8	5.5	PSTPRSKRLLSDDR	148	0.64	>gi|23199983|ref|NP_005473.1| phosphatidylinositol glycan anchor biosynthesis, class K precursor [Homo sapiens]
FS-2522	RSGRSANA	1.3	0.6	1.8	FS-846	QDPRSGRS	0.8	-0.8	-0.4	LQDPRSGRSANASV	116	0.565	>gi|221139830|ref|NP_001137506.1| transmembrane protein 25 isoform 2 [Homo sapiens]
FS-2005	REIRSEEP	0.4	-0.4	-0.8	FS-1082	SMGREIRS	4.1	3.8	3.6	PSMGREIRSEEPEE	120	0.587	>gi|23110964|ref|NP_001326.2| cathepsin W preproprotein [Homo sapiens]
FS-2176	RRARASDR	3.3	2.2	4.9	FS-239	GFHRRARA	4.5	3.8	4.1	EGFHRRARASDRSN	125	0.541	>gi|13259533|ref|NP_000481.2| arginine vasopressin-neurophysin II preproprotein [Homo sapiens]
FS-1767	RQIRYSVP	0.3	0.9	-0.5	FS-419	FRARQIRY	2.8	5.2	2.2	GFRARQIRYSVPEE	33	0.521	>gi|14196455|ref|NP_114481.1| protocadherin gamma subfamily A, 11 isoform 3 precursor [Homo sapiens]
FS-2658	REQRDICE	0.2	0.3	0.3	FS-882	TQRREQRD	1.3	2.1	3.4	LTQRREQRDICE--	461	0.566	>gi|7657619|ref|NP_055282.1| sushi-repeat-containing protein, X-linked 2 [Homo sapiens]
FS-2639	RAKRSPKH	5.3	6.2	6.5	FS-1481	RRRRAKRS	10	10	8	TRRRRAKRSPKHHS	292	0.765	>gi|157276593|ref|NP_001193.2| bone morphogenetic protein 4 preproprotein [Homo sapiens]
FS-1890	RERRSEEP	-0.9	3.4	0.7	FS-215	APERERRS	8.8	11.7	7.7	EAPERERRSEEPPI	153	0.598	>gi|4503041|ref|NP_000747.1| corticotropin releasing hormone precursor [Homo sapiens]
FS-2223	RNVRFSDE	0.5	-0.1	-1.7	FS-1465	LRIRNVRF	2.8	6.4	7.6	TLRIRNVRFSDEGG	118	0.561	>gi|56788395|ref|NP_996537.2| myelin oligodendrocyte glycoprotein isoform alpha4 precursor [Homo sapiens]
FS-2801	RRRRYALS	5.2	9.4	8.6	FS-462	LVRRRRRY	11	12.3	9.7	GLVRRRRRYALSGS	107	0.599	>gi|11968059|ref|NP_071913.1| matrix metalloproteinase 25 preproprotein [Homo sapiens]
FS-1739	RLHRFWEG	1.6	-1.7	0.6	FS-1065	RPARLHRF	-0.9	1	0.8	PRPARLHRFWEGLP	358	0.541	>gi|11968059|ref|NP_071913.1| matrix metalloproteinase 25 preproprotein [Homo sapiens]
FS-1669	DKRRSVRI	0.2	-0.3	0.7	FS-1093	TKADKRRS	1.2	-0.2	0.3	PTKADKRRSVRIGS	736	0.619	>gi|148005039|ref|NP_001087241.1| v-kit Hardy-Zuckerman 4 feline sarcoma viral oncogene homolog isoform 2 precursor [Homo sapiens]
FS-1757	RNKRESGK	8.4	9.4	7.7	FS-217	ARARNKRE	9.2	10.8	7.5	EARARNKRESGKAT	355	0.77	>gi|189163501|ref|NP_001121170.1| serine peptidase inhibitor, Kazal type 5 isoform a precursor [Homo sapiens]
FS-3009	RNKRQSKS	3.6	6.7	6.1	FS-243	GKSRNKRQ	10.4	10.6	10.1	EGKSRNKRQSKSTA	425	0.641	>gi|189163501|ref|NP_001121170.1| serine peptidase inhibitor, Kazal type 5 isoform a precursor [Homo sapiens]
FS-1674	KVKREAEK	5.1	4.4	5	FS-281	PRAKVKRE	11.8	10.8	7.7	EPRAKVKREAEKET	625	0.531	>gi|189163501|ref|NP_001121170.1| serine peptidase inhibitor, Kazal type 5 isoform a precursor [Homo sapiens]
FS-2027	RHYRSNSP	1.1	-1	-0.2	FS-983	DLGRHYRS	2	3	3.2	PDLGRHYRSNSPLP	970	0.546	>gi|27754773|ref|NP_115796.2| protocadherin 1 isoform 2 precursor [Homo sapiens]
FS-1849	RCRRGFGV	0.1	1.4	1.5	FS-1483	RTDRCRRG	7.6	8.5	8	TRTDRCRRGFGVCT	37	0.502	>gi|222136622|ref|NP_001123355.3| prostate and testis expressed 3 [Homo sapiens]
FS-2752	RQKREWIK	4.3	5.6	9	FS-563	SIRRQKRE	11.3	10.3	8.4	HSIRRQKREWIKFA	49	0.714	>gi|119703744|ref|NP_001933.2| desmoglein 1 preproprotein [Homo sapiens]
FS-2412	RDQRDKDG	0.1	-1	-1.4	FS-652	FPNRDQRD	-0.2	-0.4	-0.1	KFPNRDQRDKDGDG	591	0.557	>gi|31543806|ref|NP_003239.2| thrombospondin 4 precursor [Homo sapiens]
FS-2910	REERSWFR	1.6	-0.4	-1	FS-589	FSSREERS	-0.6	-0.9	-2.4	IFSSREERSWFREA	240	0.543	>gi|4759226|ref|NP_004603.1| transforming growth factor, beta receptor I isoform 1 precursor [Homo sapiens]
FS-1761	RPKRKGKC	0.1	0.8	1.3	FS-913	PTARPKRK	5	4.5	4.3	MPTARPKRKGKCAR	400	0.547	>gi|30425553|ref|NP_848663.1| reticulon 4 receptor-like 1 [Homo sapiens]
FS-3004	RNFRFLSS	-0.2	-0.3	-1.6	FS-62	MSSRNFRF	1.3	1.3	1.2	AMSSRNFRFLSSHR	56	0.553	>gi|14717401|ref|NP_061721.2| protocadherin alpha subfamily C, 1 isoform 1 precursor [Homo sapiens]
FS-2888	RARRDDPH	5.7	8	5.8	FS-334	GWSRARRD	10	12.4	9.6	FGWSRARRDDPHSL	27	0.674	>gi|126723295|ref|NP_570970.2| retinoic acid early transcript 1L [Homo sapiens]
FS-3091	RSPRSPPG	2.9	4.1	4.1	FS-409	DKSRSPRS	6.8	6.5	6.5	GDKSRSPRSPPGKP	91	0.618	>gi|41349484|ref|NP_955385.1| proline-rich protein BstNI subfamily 1 isoform 2 preproprotein [Homo sapiens]
FS-3094	RSRRRSGR	1	0.5	1.5	FS-329	GESRSRRR	2.7	3.1	3.7	FGESRSRRRSGRAK	205	0.674	>gi|21265058|ref|NP_620686.1| a disintegrin-like and metalloprotease (reprolysin type) with thrombospondin type 1 motif, 15 preproprotein [Homo sapiens]
FS-1993	RAKRFVSI	4.7	4.2	5.9	FS-1271	RSGRAKRF	10.1	10.5	11.1	RRSGRAKRFVSIPR	212	0.821	>gi|21265058|ref|NP_620686.1| a disintegrin-like and metalloprotease (reprolysin type) with thrombospondin type 1 motif, 15 preproprotein [Homo sapiens]
FS-2014	RGGRDHGD	-0.7	0	-1.5	FS-978	ARGRGGRD	0.1	-0.3	-0.6	PARGRGGRDHGDWD	35	0.516	>gi|4503037|ref|NP_003842.1| cellular repressor of E1A-stimulated genes [Homo sapiens]
FS-1798	RVARFVTH	0.9	2	4.5	FS-220	DAARVARF	1.9	3.1	3.6	EDAARVARFVTHVS	60	0.596	>gi|4503037|ref|NP_003842.1| cellular repressor of E1A-stimulated genes [Homo sapiens]
FS-2377	RSARSAPE	7.9	9.9	6.9	FS-66	PALRSARS	0.6	1.4	1.3	APALRSARSAPENF	354	0.554	>gi|5031719|ref|NP_005699.1| glypican 6 precursor [Homo sapiens]
FS-1566	RRRRFERA	10.7	10.7	8.1	FS-1497	TQVRRRRF	6.8	10.5	7.5	TTQVRRRRFERAIG	1210	0.618	>gi|189181722|ref|NP_001121181.1| proteoglycan 4 isoform C [Homo sapiens]
FS-2662	RFERAIGP	1.1	0.7	1.3	FS-1566	RRRRFERA	10.7	10.7	8.1	VRRRRFERAIGPSQ	1213	0.731	>gi|189181722|ref|NP_001121181.1| proteoglycan 4 isoform C [Homo sapiens]
FS-3185	RCRRLVRE	8.4	10	8.4	FS-478	QDVRCRRL	1.5	1.6	0	GQDVRCRRLVREGT	318	0.561	>gi|46094076|ref|NP_056331.2| tsukushin [Homo sapiens]
FS-2522	RSGRSANA	1.3	0.6	1.8	FS-846	QDPRSGRS	0.8	-0.8	-0.4	LQDPRSGRSANASV	116	0.565	>gi|221139838|ref|NP_001137509.1| transmembrane protein 25 isoform 4 [Homo sapiens]
FS-2397	RNKRNSKM	6.3	8.3	7.3	FS-42	KKMRNKRN	10.5	10.9	9.3	AKKMRNKRNSKMYL	330	0.685	>gi|5174497|ref|NP_006024.1| endothelial lipase precursor [Homo sapiens]
FS-3002	RNARHADG	3.3	5.4	3.8	FS-1625	DVSRNARH	3.4	3.8	3.7	YDVSRNARHADGVF	80	0.599	>gi|4507897|ref|NP_003372.1| vasoactive intestinal peptide isoform 1 preproprotein [Homo sapiens]
FS-1835	RRKRSRKP	6.7	6.4	6.8	FS-118	CCCRRKRS	8	7.3	6.4	CCCCRRKRSRKPDR	125	0.654	>gi|4757886|ref|NP_004330.1| pituitary tumor-transforming gene 1 protein-interacting protein precursor [Homo sapiens]
FS-3091	RSPRSPPG	2.9	4.1	4.1	FS-409	DKSRSPRS	6.8	6.5	6.5	GDKSRSPRSPPGKP	91	0.618	>gi|41349486|ref|NP_955386.1| proline-rich protein BstNI subfamily 1 isoform 3 preproprotein [Homo sapiens]
FS-2425	RKNRQIQD	1.9	2.8	1.1	FS-1604	PWNRKNRQ	-0.2	0.8	3.1	WPWNRKNRQIQDSG	798	0.553	>gi|190358520|ref|NP_064501.2| follistatin-like 5 isoform a [Homo sapiens]
FS-2747	RPTRPLEV	-0.7	-0.8	0.2	FS-371	QRRRPTRP	-1.1	0.7	-0.4	FQRRRPTRPLEVGA	427	0.503	>gi|119395746|ref|NP_000207.2| Kallmann syndrome 1 protein precursor [Homo sapiens]
FS-3113	RVARDVAV	9.5	11.7	9.6	FS-1565	RPSRVARD	13.5	13.3	9.9	VRPSRVARDVAVVA	231	0.795	>gi|17136148|ref|NP_001174.2| ATPase, H+ transporting, lysosomal accessory protein 1 precursor [Homo sapiens]
FS-488	REKRPSRS	3.5	6.7	4.8	FS-75	PTGREKRP	0.8	0.1	0.8	APTGREKRPSRSGG	1481	0.644	>gi|218749848|ref|NP_001136336.1| family with sequence similarity 38, member A [Homo sapiens]
FS-2287	RPSRSGGR	-1.1	-0.6	-0.6	FS-488	REKRPSRS	3.5	6.7	4.8	GREKRPSRSGGRVR	1484	0.551	>gi|218749848|ref|NP_001136336.1| family with sequence similarity 38, member A [Homo sapiens]
FS-2522	RSGRSANA	1.3	0.6	1.8	FS-846	QDPRSGRS	0.8	-0.8	-0.4	LQDPRSGRSANASV	116	0.565	>gi|221139840|ref|NP_001137510.1| transmembrane protein 25 isoform 5 [Homo sapiens]
FS-2723	RMRRDGWP	2.9	4.8	5.7	FS-177	LTRRMRRD	14	14.8	9.7	DLTRRMRRDGWPAM	440	0.618	>gi|38201710|ref|NP_006377.2| DEAD box polypeptide 17 isoform 1 [Homo sapiens]
FS-2094	RTARSTNK	5.3	7.9	5.5	FS-559	RIGRTARS	14.2	12.8	11.2	HRIGRTARSTNKGT	511	0.703	>gi|38201710|ref|NP_006377.2| DEAD box polypeptide 17 isoform 1 [Homo sapiens]
FS-2720	RMKRILQR	0.1	1.3	0.7	FS-750	ANRRMKRI	7.1	9	7.8	LANRRMKRILQRGS	108	0.628	>gi|58743316|ref|NP_001011717.1| neuromedin S [Homo sapiens]
FS-2127	RACRLVHD	-1	-0.5	-0.9	FS-1257	RFHRACRL	-0.6	0	-0.3	RRFHRACRLVHDFT	261	0.5	>gi|6005737|ref|NP_009184.1| cytochrome P450, family 4, subfamily F, polypeptide 8 [Homo sapiens]
FS-2062	RQERSTKE	1.5	2	2.5	FS-530	GHGRQERS	1.3	3.8	3.4	HGHGRQERSTKEKQ	268	0.631	>gi|117553608|ref|NP_008910.2| solute carrier family 39, member 7 [Homo sapiens]
FS-3217	RDKRLAYS	-0.2	-0.3	0.3	FS-1154	QYWRDKRL	0.8	0.4	0.1	QQYWRDKRLAYSGI	96	0.518	>gi|4503867|ref|NP_000805.1| gamma-aminobutyric acid (GABA) A receptor, beta 3 isoform 1 precursor [Homo sapiens]
FS-1962	RLKRNIGY	4.5	7.7	8.2	FS-1372	LSFRLKRN	12.3	11.1	9.6	SLSFRLKRNIGYFI	241	0.598	>gi|4503867|ref|NP_000805.1| gamma-aminobutyric acid (GABA) A receptor, beta 3 isoform 1 precursor [Homo sapiens]
FS-2585	RQKKLAEK	0.1	-2.1	0.5	FS-1202	GPQRQKKL	-0.7	-1.5	-0.4	RGPQRQKKLAEKTA	341	0.538	>gi|4503867|ref|NP_000805.1| gamma-aminobutyric acid (GABA) A receptor, beta 3 isoform 1 precursor [Homo sapiens]
FS-1778	RRKRLPEM	0.4	0.5	-1.6	FS-44	KPARRKRL	8.9	9.5	10.1	AKPARRKRLPEMAQ	164	0.714	>gi|89264696|ref|NP_001034756.1| angiopoietin-like 4 protein isoform b precursor [Homo sapiens]
FS-1566	RRRRFERA	10.7	10.7	8.1	FS-1497	TQVRRRRF	6.8	10.5	7.5	TTQVRRRRFERAIG	1169	0.618	>gi|189181724|ref|NP_001121182.1| proteoglycan 4 isoform D [Homo sapiens]
FS-2662	RFERAIGP	1.1	0.7	1.3	FS-1566	RRRRFERA	10.7	10.7	8.1	VRRRRFERAIGPSQ	1172	0.731	>gi|189181724|ref|NP_001121182.1| proteoglycan 4 isoform D [Homo sapiens]
FS-2310	RSRRDFGL	2.5	5.7	4.8	FS-202	TPKRSRRD	10.5	10.4	6.9	DTPKRSRRDFGLDC	266	0.702	>gi|4885259|ref|NP_005250.1| myostatin [Homo sapiens]
FS-1672	KRRRSLHH	4.3	5.5	6.1	FS-744	AKAKRRRS	10.8	11.8	8.8	LAKAKRRRSLHHKQ	81	0.5	>gi|20336244|ref|NP_002585.2| proprotein convertase subtilisin/kexin type 2 [Homo sapiens]
FS-1856	RKKRGYRD	10.5	11.2	8.8	FS-238	GFDRKKRG	9.4	9.9	8.9	EGFDRKKRGYRDIN	109	0.633	>gi|20336244|ref|NP_002585.2| proprotein convertase subtilisin/kexin type 2 [Homo sapiens]
FS-3057	RRPRDDDS	-0.2	-0.3	-1.4	FS-611	LLSRRPRD	10.2	10.5	8.8	ILLSRRPRDDDSKV	541	0.517	>gi|20336244|ref|NP_002585.2| proprotein convertase subtilisin/kexin type 2 [Homo sapiens]
FS-2425	RKNRQIQD	1.9	2.8	1.1	FS-1604	PWNRKNRQ	-0.2	0.8	3.1	WPWNRKNRQIQDSG	797	0.553	>gi|190358522|ref|NP_001121899.1| follistatin-like 5 isoform b [Homo sapiens]
FS-858	RKRRKRKK	0.2	0.8	1.1	FS-131	HPLRKRRK	8.8	9.6	7.5	CHPLRKRRKRKKKE	149	0.569	>gi|4502461|ref|NP_001720.1| betacellulin [Homo sapiens]
FS-712	RRKRKKKE	1.7	1.5	2.3	FS-1030	LRKRRKRK	10.7	11.4	9.1	PLRKRRKRKKKEEE	151	0.773	>gi|4502461|ref|NP_001720.1| betacellulin [Homo sapiens]
FS-2697	RKRKKKEE	0.2	-0.5	0.1	FS-858	RKRRKRKK	0.2	0.8	1.1	LRKRRKRKKKEEEM	152	0.508	>gi|4502461|ref|NP_001720.1| betacellulin [Homo sapiens]
FS-2264	RKKKEEEM	-1	-1.1	-0.4	FS-712	RRKRKKKE	1.7	1.5	2.3	KRRKRKKKEEEMET	154	0.539	>gi|4502461|ref|NP_001720.1| betacellulin [Homo sapiens]
FS-2716	RLRRRTSH	1.2	1.3	4.1	FS-1124	FGRRLRRR	3.4	6.4	4.4	QFGRRLRRRTSHAG	571	0.504	>gi|50659093|ref|NP_056089.1| mannosidase, alpha, class 2B, member 2 [Homo sapiens]
FS-2482	RCKRTVLD	0.3	1.1	3.1	FS-724	SSPRCKRT	6.5	5.3	4.2	KSSPRCKRTVLDDC	45	0.617	>gi|208022668|ref|NP_001129076.1| endothelial cell-specific molecule 1 isoform b precursor [Homo sapiens]
FS-3092	RSRRAATS	10.1	11.9	9.6	FS-1205	GRSRSRRA	11.2	9.2	6.8	RGRSRSRRAATSRP	120	0.747	>gi|5902808|ref|NP_006119.1| bone morphogenetic protein 1 isoform 2 precursor [Homo sapiens]
FS-2783	RRRKSLKT	0.1	1.2	2.5	FS-1020	KPRRRRKS	5.7	7.7	7.2	PKPRRRRKSLKTFS	805	0.572	>gi|5902808|ref|NP_006119.1| bone morphogenetic protein 1 isoform 2 precursor [Homo sapiens]
FS-2936	RGRREARR	6.6	7.4	6.4	FS-476	PQSRGRRE	13.1	13.2	8.2	GPQSRGRREARRTR	203	0.558	>gi|18252045|ref|NP_079496.1| ADAM metallopeptidase domain 33 isoform alpha preproprotein [Homo sapiens]
FS-3126	RVSRLAGR	-0.7	-0.1	-1.1	FS-1488	SKSRVSRL	3.4	1.8	3.7	TSKSRVSRLAGRKT	234	0.628	>gi|153252201|ref|NP_036451.3| solute carrier family 39 (zinc transporter), member 6 isoform 1 [Homo sapiens]
FS-2066	RRGRPGLK	-0.5	-1.1	-0.2	FS-492	RPGRRGRP	-0.5	-1.2	-0.1	GRPGRRGRPGLKGE	44	0.502	>gi|7705753|ref|NP_057075.1| complement component 1, q subcomponent, A chain precursor [Homo sapiens]
FS-2086	RSFRSGDG	0.5	-1.2	0	FS-146	SSGRSFRS	0.6	0.7	1.8	CSSGRSFRSGDGLQ	139	0.601	>gi|110556629|ref|NP_775904.2| transmembrane protein 145 [Homo sapiens]
FS-2687	RKGRNKEI	0.9	0.2	0.6	FS-1473	PRRRKGRN	10.1	11.5	9.4	TPRRRKGRNKEIQD	210	0.535	>gi|75677385|ref|NP_001028260.2| neugrin, neurite outgrowth associated isoform 2 [Homo sapiens]
FS-3091	RSPRSPPG	2.9	4.1	4.1	FS-409	DKSRSPRS	6.8	6.5	6.5	GDKSRSPRSPPGKP	91	0.618	>gi|41349482|ref|NP_005030.2| proline-rich protein BstNI subfamily 1 isoform 1 preproprotein [Homo sapiens]
FS-3091	RSPRSPPG	2.9	4.1	4.1	FS-409	DKSRSPRS	6.8	6.5	6.5	GDKSRSPRSPPGKP	152	0.618	>gi|41349482|ref|NP_005030.2| proline-rich protein BstNI subfamily 1 isoform 1 preproprotein [Homo sapiens]
FS-2425	RKNRQIQD	1.9	2.8	1.1	FS-1604	PWNRKNRQ	-0.2	0.8	3.1	WPWNRKNRQIQDSG	788	0.553	>gi|190358524|ref|NP_001121900.1| follistatin-like 5 isoform c [Homo sapiens]
FS-1702	RFRRAANR	7.7	10.5	7.3	FS-64	NRARFRRA	8.8	9.5	7.8	ANRARFRRAANRHP	317	0.687	>gi|145309304|ref|NP_001398.2| cadherin EGF LAG seven-pass G-type receptor 3 [Homo sapiens]
FS-2520	RRTRDLDP	8.6	8.7	7.2	FS-840	PPPRRTRD	7.2	7.3	5.5	LPPPRRTRDLDPQP	3163	0.527	>gi|145309304|ref|NP_001398.2| cadherin EGF LAG seven-pass G-type receptor 3 [Homo sapiens]
FS-2482	RCKRTVLD	0.3	1.1	3.1	FS-724	SSPRCKRT	6.5	5.3	4.2	KSSPRCKRTVLDDC	45	0.617	>gi|5901946|ref|NP_008967.1| endothelial cell-specific molecule 1 isoform a precursor [Homo sapiens]
FS-2677	RHKRDWVV	4	1.7	8.3	FS-1214	ILRRHKRD	10.7	10.2	7.9	RILRRHKRDWVVAP	107	0.77	>gi|14589891|ref|NP_001784.2| cadherin 3, type 1 preproprotein [Homo sapiens]
FS-3191	RKKRKIKE	-0.6	-0.2	2.4	FS-824	LLVRKKRK	9.2	10.5	8.1	LLLVRKKRKIKEPL	681	0.522	>gi|14589891|ref|NP_001784.2| cadherin 3, type 1 preproprotein [Homo sapiens]
FS-2414	RFKKLADM	-1	-2	1	FS-317	WGSRFKKL	0.2	-0.3	0.6	EWGSRFKKLADMYG	818	0.592	>gi|14589891|ref|NP_001784.2| cadherin 3, type 1 preproprotein [Homo sapiens]
FS-1762	RPRRDAEP	10.8	12.9	9.9	FS-556	PLARPRRD	9.9	7.6	6.7	HPLARPRRDAEPVL	253	0.812	>gi|110349792|ref|NP_001483.3| growth differentiation factor 1 [Homo sapiens]
FS-2003	REGRDGPK	0.3	0	-2.1	FS-402	ASGREGRD	-0.4	-0.7	-0.2	GASGREGRDGPKGE	1870	0.545	>gi|4502961|ref|NP_000085.1| alpha 1 type VII collagen precursor [Homo sapiens]
FS-2934	RGKRFSQS	0.7	2.3	2	FS-410	DRSRGKRF	7.7	10.3	8.8	GDRSRGKRFSQSFR	77	0.714	>gi|27436881|ref|NP_003231.2| endometrial bleeding associated factor preproprotein [Homo sapiens]
FS-2581	RPRRPASP	0.5	-0.1	-2	FS-1133	KPQRPRRP	-0.3	0.2	1.5	QKPQRPRRPASPIS	28	0.701	>gi|166197660|ref|NP_000597.2| complement component 8, gamma polypeptide [Homo sapiens]
FS-2160	RNKRTCSA	2.2	3.6	2.8	FS-1661	VLHRNKRT	9.5	9.9	9.2	YVLHRNKRTCSALC	178	0.56	>gi|21264363|ref|NP_006601.2| mannan-binding lectin serine protease 2 isoform 1 precursor [Homo sapiens]
FS-2882	RAGRACEG	0.3	-0.4	0.9	FS-99	TPSRAGRA	3.3	3.9	2.9	ATPSRAGRACEGDL	549	0.528	>gi|145580582|ref|NP_775839.3| uromodulin-like 1 isoform 2 precursor [Homo sapiens]
FS-2946	RHRRMLTP	5.7	9.3	8.3	FS-175	KWSRHRRM	11.5	12.9	11.2	DKWSRHRRMLTPAF	149	0.792	>gi|193083178|ref|NP_067010.3| cytochrome P450 family 4 subfamily F polypeptide 11 [Homo sapiens]
FS-3217	RDKRLAYS	-0.2	-0.3	0.3	FS-1154	QYWRDKRL	0.8	0.4	0.1	QQYWRDKRLAYSGI	96	0.518	>gi|12548788|ref|NP_068712.1| gamma-aminobutyric acid (GABA) A receptor, beta 3 isoform 2 precursor [Homo sapiens]
FS-1962	RLKRNIGY	4.5	7.7	8.2	FS-1372	LSFRLKRN	12.3	11.1	9.6	SLSFRLKRNIGYFI	241	0.598	>gi|12548788|ref|NP_068712.1| gamma-aminobutyric acid (GABA) A receptor, beta 3 isoform 2 precursor [Homo sapiens]
FS-2585	RQKKLAEK	0.1	-2.1	0.5	FS-1202	GPQRQKKL	-0.7	-1.5	-0.4	RGPQRQKKLAEKTA	341	0.538	>gi|12548788|ref|NP_068712.1| gamma-aminobutyric acid (GABA) A receptor, beta 3 isoform 2 precursor [Homo sapiens]
FS-1811	RYSRSSAA	1.3	1.4	0.8	FS-52	LNARYSRS	8.3	10.6	9.1	ALNARYSRSSAAAG	64	0.521	>gi|46249414|ref|NP_996826.1| latent transforming growth factor beta binding protein 1 isoform LTBP-1L [Homo sapiens]
FS-1937	RTRRTSKP	0.7	3	2.4	FS-1553	PSERTRRT	6.5	7.9	7.8	VPSERTRRTSKPGG	86	0.546	>gi|46249414|ref|NP_996826.1| latent transforming growth factor beta binding protein 1 isoform LTBP-1L [Homo sapiens]
FS-1757	RNKRESGK	8.4	9.4	7.7	FS-217	ARARNKRE	9.2	10.8	7.5	EARARNKRESGKAT	355	0.77	>gi|74027261|ref|NP_006837.2| serine peptidase inhibitor, Kazal type 5 isoform b precursor [Homo sapiens]
FS-3009	RNKRQSKS	3.6	6.7	6.1	FS-243	GKSRNKRQ	10.4	10.6	10.1	EGKSRNKRQSKSTA	425	0.641	>gi|74027261|ref|NP_006837.2| serine peptidase inhibitor, Kazal type 5 isoform b precursor [Homo sapiens]
FS-1674	KVKREAEK	5.1	4.4	5	FS-281	PRAKVKRE	11.8	10.8	7.7	EPRAKVKREAEKET	625	0.531	>gi|74027261|ref|NP_006837.2| serine peptidase inhibitor, Kazal type 5 isoform b precursor [Homo sapiens]
FS-2051	RPARFLDS	0.5	1.1	1.2	FS-1135	LKGRPARF	1.1	3.6	3.8	QLKGRPARFLDSPE	834	0.544	>gi|157694524|ref|NP_055918.2| plexin D1 [Homo sapiens]
FS-3175	RVRRRSVQ	0.3	0.2	0.8	FS-702	PTTRVRRR	9.8	10.9	9.4	KPTTRVRRRSVQQE	98	0.563	>gi|209969800|ref|NP_694957.3| RPE-spondin [Homo sapiens]
FS-2856	VRRRSVQQ	3.6	4.1	4.5	FS-1100	TTRVRRRS	8.6	10.7	6.7	PTTRVRRRSVQQEP	99	0.605	>gi|209969800|ref|NP_694957.3| RPE-spondin [Homo sapiens]
FS-1949	RFPRTWWQ	0.2	-0.1	0.9	FS-196	SSFRFPRT	0	0.5	1.4	DSSFRFPRTWWQSA	103	0.511	>gi|93204871|ref|NP_067052.2| netrin 4 [Homo sapiens]
FS-3092	RSRRAATS	10.1	11.9	9.6	FS-1205	GRSRSRRA	11.2	9.2	6.8	RGRSRSRRAATSRP	120	0.747	>gi|4502421|ref|NP_001190.1| bone morphogenetic protein 1 isoform 1 precursor [Homo sapiens]
FS-2405	RSKKIFGS	-1.1	-0.2	0.5	FS-771	FPMRSKKI	-1.7	0.1	-0.2	LFPMRSKKIFGSVH	191	0.508	>gi|167900484|ref|NP_002843.2| pentraxin 3 [Homo sapiens]
FS-2882	RAGRACEG	0.3	-0.4	0.9	FS-99	TPSRAGRA	3.3	3.9	2.9	ATPSRAGRACEGDL	549	0.528	>gi|145580584|ref|NP_001004416.2| uromodulin-like 1 isoform 1 precursor [Homo sapiens]
FS-1984	IGKRSVEY	1.5	2.5	3.6	FS-65	NRGIGKRS	7.2	8.2	7.8	ANRGIGKRSVEYHS	3030	0.513	>gi|79749430|ref|NP_997244.3| FRAS1-related extracellular matrix protein 2 precursor [Homo sapiens]
FS-2962	RKKREIRS	14.3	12.6	10.5	FS-1493	TKSRKKRE	12.1	10.8	8.6	TTKSRKKREIRSTP	3053	0.792	>gi|79749430|ref|NP_997244.3| FRAS1-related extracellular matrix protein 2 precursor [Homo sapiens]
FS-1870	RTKRQIPH	7.7	12	8.9	FS-579	ALDRTKRQ	11.8	12.8	11	IALDRTKRQIPHGR	3085	0.624	>gi|79749430|ref|NP_997244.3| FRAS1-related extracellular matrix protein 2 precursor [Homo sapiens]
FS-2873	MSKRDVLD	-0.8	-0.5	-0.7	FS-335	HWSMSKRD	-1.2	0.3	0.9	FHWSMSKRDVLDLV	1221	0.577	>gi|117414168|ref|NP_997191.2| nucleoporin 210kDa-like isoform 1 [Homo sapiens]
FS-2646	RARRGTSG	3.8	5.3	5.6	FS-470	PARRARRG	3.5	2.7	2.8	GPARRARRGTSGRG	235	0.596	>gi|7656967|ref|NP_055061.1| cadherin EGF LAG seven-pass G-type receptor 1 [Homo sapiens]
FS-3182	RALRSATQ	-0.6	-0.8	1.8	FS-848	QLVRALRS	7.2	8	7.1	LQLVRALRSATQHT	2139	0.518	>gi|7656967|ref|NP_055061.1| cadherin EGF LAG seven-pass G-type receptor 1 [Homo sapiens]
FS-3063	RRRRHPDD	3.1	4.8	3.9	FS-69	PISRRRRH	10.5	12.1	10.2	APISRRRRHPDDAG	2328	0.694	>gi|7656967|ref|NP_055061.1| cadherin EGF LAG seven-pass G-type receptor 1 [Homo sapiens]
FS-3002	RNARHADG	3.3	5.4	3.8	FS-1625	DVSRNARH	3.4	3.8	3.7	YDVSRNARHADGVF	80	0.599	>gi|37588853|ref|NP_919416.1| vasoactive intestinal peptide isoform 2 preproprotein [Homo sapiens]
FS-2456	RSARAAAA	2.5	2.8	2.6	FS-1245	PSNRSARA	8.8	11.3	9	RPSNRSARAAAAAA	427	0.571	>gi|4502547|ref|NP_001733.1| calcitonin receptor [Homo sapiens]
FS-2101	RVKRGWVW	2.1	4.4	8.8	FS-1280	SHLRVKRG	8	7.6	6.4	RSHLRVKRGWVWNQ	43	0.67	>gi|12656655|ref|NP_066976.1| cadherin 19, type 2 preproprotein [Homo sapiens]
FS-2488	RFKRLACM	1.7	1.2	4.1	FS-269	LGPRFKRL	9.1	10.1	9.9	ELGPRFKRLACMFG	759	0.565	>gi|12656655|ref|NP_066976.1| cadherin 19, type 2 preproprotein [Homo sapiens]
FS-3186	REARAVIF	-0.3	-0.1	2.2	FS-1211	HPVREARA	3.7	5	5.4	RHPVREARAVIFFG	98	0.584	>gi|73486661|ref|NP_001082.2| amiloride binding protein 1 precursor [Homo sapiens]
FS-1948	RFKRKLPK	0.8	1.9	3.6	FS-1109	AAFRFKRK	9.8	11.5	9.5	QAAFRFKRKLPKYL	571	0.584	>gi|73486661|ref|NP_001082.2| amiloride binding protein 1 precursor [Homo sapiens]
FS-2223	RNVRFSDE	0.5	-0.1	-1.7	FS-1465	LRIRNVRF	2.8	6.4	7.6	TLRIRNVRFSDEGG	118	0.561	>gi|56788381|ref|NP_996532.2| myelin oligodendrocyte glycoprotein isoform alpha1 precursor [Homo sapiens]
FS-2268	RKKRKSPK	0.8	2.9	2.1	FS-673	KKKRKKRK	4.9	5	5.6	KKKKRKKRKSPKSS	874	0.659	>gi|9966883|ref|NP_065136.1| protocadherin 9 isoform 2 precursor [Homo sapiens]
FS-2690	RKKKGKAD	0.4	-1.8	-1.2	FS-1643	LQRRKKKG	-0.9	-0.7	0.4	YLQRRKKKGKADGG	361	0.577	>gi|27502425|ref|NP_758870.1| CD46 antigen, complement regulatory protein isoform 8 precursor [Homo sapiens]
FS-2976	RKRRSLGD	11.1	13.3	9.6	FS-1070	RPSRKRRS	12.8	11.6	9.7	PRPSRKRRSLGDVG	762	0.91	>gi|119395736|ref|NP_000199.2| insulin receptor isoform Long precursor [Homo sapiens]
FS-2075	RRRRDLQA	8.4	10.5	8.7	FS-639	AFGRRRRD	6.8	6.9	5.3	KAFGRRRRDLQA--	123	0.654	>gi|9945304|ref|NP_000719.1| calcitonin-related polypeptide, beta [Homo sapiens]
FS-1607	RLRRSKRC	2.9	1.6	3.8	FS-1383	PPWRLRRS	9.2	9.3	7.4	SPPWRLRRSKRCSC	49	0.656	>gi|154800437|ref|NP_001946.3| endothelin 1 [Homo sapiens]
FS-2809	RSKRCSCS	0.5	-0.4	1.4	FS-1607	RLRRSKRC	2.9	1.6	3.8	WRLRRSKRCSCSSL	52	0.792	>gi|154800437|ref|NP_001946.3| endothelin 1 [Homo sapiens]
FS-2523	RSKRALEN	9.2	11	8.2	FS-788	GSPRSKRA	11.2	9.9	8.5	LGSPRSKRALENLL	92	0.729	>gi|154800437|ref|NP_001946.3| endothelin 1 [Homo sapiens]
FS-2910	REERSWFR	1.6	-0.4	-1	FS-589	FSSREERS	-0.6	-0.9	-2.4	IFSSREERSWFREA	163	0.543	>gi|195963412|ref|NP_001124388.1| transforming growth factor, beta receptor I isoform 2 precursor [Homo sapiens]
FS-3103	RTARSEED	-1.2	-0.8	1	FS-828	LSSRTARS	10.9	12.5	10.5	LLSSRTARSEEDRD	27	0.58	>gi|154275765|ref|NP_443098.3| ADAMTS-like 1 isoform 2 precursor [Homo sapiens]
FS-2937	RHIRLVLK	-1.4	-0.6	-0.3	FS-1107	YGSRHIRL	0.3	1.2	2.1	PYGSRHIRLVLKGP	216	0.581	>gi|154275765|ref|NP_443098.3| ADAMTS-like 1 isoform 2 precursor [Homo sapiens]
FS-2859	EFKRCWKG	-0.8	0.5	-0.9	FS-1331	GRSEFKRC	-0.9	-0.7	-0.5	SGRSEFKRCWKGQG	26	0.59	>gi|82734223|ref|NP_001032589.1| beta-defensin 124 [Homo sapiens]
FS-2139	RFPRAAHP	3.1	2.7	4.1	FS-1063	RHHRFPRA	12.2	10.7	8.9	PRHHRFPRAAHPRA	392	0.602	>gi|56711322|ref|NP_060233.3| ring finger protein 43 [Homo sapiens]
FS-2564	RKRRGGPS	3.5	5.7	4.4	FS-538	HPQRKRRG	8.9	10.4	7.3	RHPQRKRRGGPSEP	657	0.549	>gi|56711322|ref|NP_060233.3| ring finger protein 43 [Homo sapiens]
FS-2501	RPRRELSL	9.8	9.1	8.8	FS-1480	RRPRPRRE	9	9.9	8.2	TRRPRPRRELSLGR	480	0.655	>gi|24586659|ref|NP_699165.2| scavenger receptor class F, member 2 isoform 1 [Homo sapiens]
FS-2540	KAKRSVPP	9.6	9.2	7.5	FS-70	PPQKAKRS	10.3	12.4	10.2	APPQKAKRSVPPAS	809	0.561	>gi|24586659|ref|NP_699165.2| scavenger receptor class F, member 2 isoform 1 [Homo sapiens]
FS-2353	RLRRSSSP	9.3	8.9	7	FS-102	VALRLRRS	2.1	1.7	1.4	AVALRLRRSSSPAA	713	0.577	>gi|14270505|ref|NP_115270.1| protocadherin gamma subfamily B, 5 isoform 2 precursor [Homo sapiens]
FS-2617	RVFRDAGA	1.5	1	1.3	FS-776	FVQRVFRD	-0.1	-0.2	0.5	LFVQRVFRDAGAFA	198	0.519	>gi|47106073|ref|NP_998769.1| ADAMTS-like 5 [Homo sapiens]
0	0	0	0	0	FS-1426	TSNRQPRK	0.8	2.1	3.3	STSNRQPRKQG---	454	0.53	>gi|24308277|ref|NP_071421.1| SPARC related modular calcium binding 2 [Homo sapiens]
FS-2113	RYSRGVLS	0.4	0.1	0.7	FS-1622	ARGRYSRG	1.1	1	1.8	YARGRYSRGVLSSR	349	0.544	>gi|23308597|ref|NP_694545.1| adenomatosis polyposis coli down-regulated 1 [Homo sapiens]
FS-2386	RVFRQVEK	-1.6	-2.1	-1.6	FS-468	NLLRVFRQ	0.4	-0.9	0.1	GNLLRVFRQVEKVQ	398	0.544	>gi|11641269|ref|NP_071750.1| dipeptidase 2 precursor [Homo sapiens]
FS-2531	RVKRPIEN	-0.9	0.7	-1	FS-1104	VSPRVKRP	-1.4	-0.5	-0.6	PVSPRVKRPIENRI	288	0.56	>gi|21361392|ref|NP_008836.2| pregnancy specific beta-1-glycoprotein 1 [Homo sapiens]
FS-2690	RKKKGKAD	0.4	-1.8	-1.2	FS-1643	LQRRKKKG	-0.9	-0.7	0.4	YLQRRKKKGKADGG	331	0.577	>gi|27502427|ref|NP_758871.1| CD46 antigen, complement regulatory protein isoform 12 precursor [Homo sapiens]
FS-3039	RQMRSVDV	2.1	3.9	5.7	FS-321	AKSRQMRS	12.3	12.5	8.8	FAKSRQMRSVDVTL	54	0.822	>gi|4557391|ref|NP_000057.1| complement component 8, beta polypeptide preproprotein [Homo sapiens]
FS-2827	RTKRFSHT	2	3.5	5.5	FS-576	YIRRTKRF	1.1	1.1	0.6	HYIRRTKRFSHTKS	284	0.691	>gi|4557391|ref|NP_000057.1| complement component 8, beta polypeptide preproprotein [Homo sapiens]
FS-1862	RNKRDTMV	12.3	13.2	10.9	FS-251	IKDRNKRD	11.9	10.9	8.4	EIKDRNKRDTMVED	416	0.653	>gi|4557391|ref|NP_000057.1| complement component 8, beta polypeptide preproprotein [Homo sapiens]
FS-2976	RKRRSLGD	11.1	13.3	9.6	FS-1070	RPSRKRRS	12.8	11.6	9.7	PRPSRKRRSLGDVG	750	0.911	>gi|119395738|ref|NP_001073285.1| insulin receptor isoform Short precursor [Homo sapiens]
FS-3157	RKARIISQ	1.7	-1.9	-0.7	FS-277	MSTRKARI	1.3	1.8	-0.4	EMSTRKARIISQGN	65	0.636	>gi|14195605|ref|NP_066008.1| protocadherin beta 16 precursor [Homo sapiens]
FS-1839	RRSRAASV	1.5	1.7	3.7	FS-1561	RLCRRSRA	6.2	7.4	6	VRLCRRSRAASVGR	718	0.518	>gi|14195605|ref|NP_066008.1| protocadherin beta 16 precursor [Homo sapiens]
FS-1678	RAARRAAG	-0.7	-0.1	-1.3	FS-1550	PRARAARR	4.8	6.5	7.1	VPRARAARRAAGSG	74	0.503	>gi|61835232|ref|NP_878248.2| growth differentiation factor 7 preproprotein [Homo sapiens]
FS-2800	RRRRTALA	7.4	9.5	7.3	FS-592	GGRRRRRT	2.2	1.6	1.7	IGGRRRRRTALAGT	321	0.68	>gi|61835232|ref|NP_878248.2| growth differentiation factor 7 preproprotein [Homo sapiens]
FS-2137	RERRDAGR	9.5	10.7	9.1	FS-584	CSHRERRD	6.9	7	8.4	ICSHRERRDAGRRT	335	0.825	>gi|28372569|ref|NP_778226.1| zona pellucida-like domain containing 1 [Homo sapiens]
FS-2110	RVWRATSS	1.3	0.8	0.9	FS-1420	SWGRVWRA	0.4	-1	0.7	SSWGRVWRATSSQG	978	0.597	>gi|41055953|ref|NP_060688.1| ubiquitin thioesterase 40 [Homo sapiens]
FS-3165	RRKREKTQ	5.8	8.5	5.8	FS-637	YRTRRKRE	9.2	8.3	6.7	IYRTRRKREKTQEG	2789	0.701	>gi|16554449|ref|NP_003377.1| zonadhesin isoform 3 [Homo sapiens]
FS-2908	REARVVSD	-1.4	-1	-0.5	FS-273	LSSREARV	0.4	1.4	0	ELSSREARVVSDDN	65	0.638	>gi|9256608|ref|NP_061757.1| protocadherin beta 14 precursor [Homo sapiens]
FS-1839	RRSRAASV	1.5	1.7	3.7	FS-1561	RLCRRSRA	6.2	7.4	6	VRLCRRSRAASVGR	718	0.507	>gi|9256608|ref|NP_061757.1| protocadherin beta 14 precursor [Homo sapiens]
FS-1753	RMMRPVSD	-0.4	0.3	-0.7	FS-966	VLARMMRP	-0.2	0.6	-0.6	NVLARMMRPVSDQV	239	0.538	>gi|171906582|ref|NP_064583.2| coiled-coil domain containing 47 [Homo sapiens]
FS-1822	RHERDAGV	0.3	0.6	-0.2	FS-722	SNCRHERD	1.1	0.6	1.1	KSNCRHERDAGVVC	117	0.62	>gi|5031863|ref|NP_005558.1| galectin 3 binding protein [Homo sapiens]
FS-2571	RLPRATGN	5	5.7	4.6	FS-1363	LPQRLPRA	10.1	7.2	9.3	SLPQRLPRATGNST	38	0.535	>gi|45504369|ref|NP_995322.1| solute carrier family 24, member 5 [Homo sapiens]
FS-2507	RQKRSIVV	7.8	9.3	8.8	FS-1387	PVPRQKRS	10.9	10.8	8.5	SPVPRQKRSIVVSP	138	0.669	>gi|4502719|ref|NP_001248.1| cadherin 13 preproprotein [Homo sapiens]
FS-2542	PFPRDVGK	0.7	0.7	-0.5	FS-951	QRQPFPRD	0.1	0.1	-1	NQRQPFPRDVGKVV	157	0.551	>gi|4502719|ref|NP_001248.1| cadherin 13 preproprotein [Homo sapiens]
FS-2182	RRRRYKKK	-0.1	-0.2	0	FS-891	VLHRRRRY	9.6	10.5	9.2	LVLHRRRRYKKKQV	638	0.67	>gi|40217825|ref|NP_115605.2| slit and trk like 6 [Homo sapiens]
FS-2844	RWGRYEGG	-0.4	-2.8	-1.4	FS-167	GSRRWGRY	-0.6	1.2	2	DGSRRWGRYEGGVP	364	0.5	>gi|28872814|ref|NP_060363.2| semaphorin 4G [Homo sapiens]
FS-2994	RLRRMNGN	-0.3	-1.2	-0.6	FS-55	LPSRLRRM	9.4	11.4	9	ALPSRLRRMNGNSY	795	0.701	>gi|28872814|ref|NP_060363.2| semaphorin 4G [Homo sapiens]
FS-2155	RKKRNGLT	5.1	6.1	6.8	FS-902	YRHRKKRN	2.8	1	-0.6	LYRHRKKRNGLTST	925	0.698	>gi|4506569|ref|NP_002932.1| roundabout 1 isoform a [Homo sapiens]
FS-1796	RTDRSSDR	-0.7	-1.9	-1.6	FS-1375	MDARTDRS	1.8	-1.1	0.8	SMDARTDRSSDRKG	1520	0.638	>gi|4506569|ref|NP_002932.1| roundabout 1 isoform a [Homo sapiens]
FS-2820	RSSKDTST	-0.5	-1.5	-0.4	FS-344	KRRRSSKD	2	3.2	3	FKRRRSSKDTSTGG	898	0.547	>gi|11038637|ref|NP_015566.1| NMDA receptor 1 isoform NR1-3 precursor [Homo sapiens]
FS-1871	RVKKEWEE	-0.8	-0.5	-1	FS-953	RMDRVKKE	0.8	2.5	3.2	NRMDRVKKEWEEAE	410	0.502	>gi|214010181|ref|NP_001135748.1| amyloid beta (A4) precursor-like protein 2 isoform 2 [Homo sapiens]
FS-2678	RHKRETLK	8.3	10.5	9.3	FS-1502	WARRHKRE	10.7	9.8	7.8	TWARRHKRETLKAT	207	0.694	>gi|73747885|ref|NP_003465.3| ADAM metallopeptidase domain 12 isoform 1 preproprotein [Homo sapiens]
FS-3019	RPPRGFQP	-1.2	-0.8	-0.2	FS-1564	RPSRPPRG	1.5	2.7	2.6	VRPSRPPRGFQPCQ	759	0.568	>gi|73747885|ref|NP_003465.3| ADAM metallopeptidase domain 12 isoform 1 preproprotein [Homo sapiens]
FS-2300	RRVRDKDG	0.8	1.6	2	FS-663	HSKRRVRD	13.2	12.9	9.6	KHSKRRVRDKDGDL	38	0.532	>gi|148728186|ref|NP_005743.3| C-type lectin domain family 3 member A [Homo sapiens]
FS-1786	RRRRLRTA	2	3.9	4.2	FS-16	CRARRRRL	9.5	9.5	8.4	ACRARRRRLRTAAL	296	0.551	>gi|61966761|ref|NP_001013675.1| leucine rich repeat containing 26 [Homo sapiens]
FS-2279	RLRRRREG	1.8	1.9	1.5	FS-106	VRKRLRRR	5.4	6.3	5.1	AVRKRLRRRREGGA	53	0.551	>gi|32698940|ref|NP_872365.1| transmembrane protease, serine 12 [Homo sapiens]
FS-2373	RRRREGGA	0	0.6	0.1	FS-1224	KRLRRRRE	6.7	5.9	4.7	RKRLRRRREGGAHA	55	0.577	>gi|32698940|ref|NP_872365.1| transmembrane protease, serine 12 [Homo sapiens]
FS-1068	RPKRSKRQ	12.3	11.8	9.1	FS-609	LKPRPKRS	10.8	12.3	9.9	ILKPRPKRSKRQLR	222	0.757	>gi|11497047|ref|NP_068369.1| ADAM metallopeptidase domain 22 isoform 1 preproprotein [Homo sapiens]
FS-2305	RSKRQLRR	5.8	8.8	9.3	FS-1068	RPKRSKRQ	12.3	11.8	9.1	PRPKRSKRQLRRYP	225	0.733	>gi|11497047|ref|NP_068369.1| ADAM metallopeptidase domain 22 isoform 1 preproprotein [Homo sapiens]
FS-2850	RYPRNVEE	5	7.3	7.1	FS-1249	QLRRYPRN	10	10.4	8.2	RQLRRYPRNVEEET	232	0.528	>gi|11497047|ref|NP_068369.1| ADAM metallopeptidase domain 22 isoform 1 preproprotein [Homo sapiens]
FS-3136	SKKRSNGL	-1.8	0.4	2.1	FS-1310	ASSSKKRS	1.7	1.9	0.3	SASSSKKRSNGLSH	803	0.571	>gi|11497047|ref|NP_068369.1| ADAM metallopeptidase domain 22 isoform 1 preproprotein [Homo sapiens]
FS-2209	RGKRFRPR	-0.5	0.1	0.3	FS-672	KKIRGKRF	6.8	8.8	7.4	KKKIRGKRFRPRSN	850	0.56	>gi|11497047|ref|NP_068369.1| ADAM metallopeptidase domain 22 isoform 1 preproprotein [Homo sapiens]
FS-1861	RLRRVSHQ	-2	0.6	2	FS-1126	GLDRLRRV	1	1.1	1.8	QGLDRLRRVSHQGY	240	0.574	>gi|4505021|ref|NP_002328.1| low density lipoprotein receptor-related protein associated protein 1 precursor [Homo sapiens]
FS-2173	RQRRDLLN	6.3	11.7	11.3	FS-48	KVHRQRRD	6.5	5.4	4.5	AKVHRQRRDLLNSA	74	0.62	>gi|23097238|ref|NP_690849.1| carbohydrate sulfotransferase 13 [Homo sapiens]
FS-2926	RFRKAYKP	0.3	-0.6	-0.7	FS-162	GPSRFRKA	5.1	5.9	5.1	DGPSRFRKAYKPEQ	317	0.612	>gi|4505011|ref|NP_002309.1| lysyl oxidase-like 2 precursor [Homo sapiens]
FS-2975	RKRRSIRY	8.7	10.2	9.3	FS-649	EISRKRRS	10.9	9.9	7.6	KEISRKRRSIRYGR	764	0.831	>gi|104487002|ref|NP_001035802.1| protein tyrosine phosphatase, receptor type, D isoform 5 precursor [Homo sapiens]
FS-2361	RQKRIHSA	-1.1	-0.1	-0.7	FS-1194	ERLRQKRI	4.1	5.4	4.4	RERLRQKRIHSAVK	192	0.628	>gi|4557657|ref|NP_001536.1| immature colon carcinoma transcript 1 [Homo sapiens]
FS-2916	RELRQLME	0.2	-1	-1.4	FS-166	GRSRELRQ	2.9	2.4	4.1	DGRSRELRQLMEKV	66	0.521	>gi|17157993|ref|NP_477512.1| olfactomedin 2 [Homo sapiens]
FS-2117	YPKRSAGE	-0.5	-0.6	0.2	FS-1587	DTGYPKRS	0.3	-0.5	2.1	WDTGYPKRSAGEAF	368	0.53	>gi|17157993|ref|NP_477512.1| olfactomedin 2 [Homo sapiens]
FS-1715	RHLREVGD	2.6	3.8	3.9	FS-921	VFARHLRE	5	6.3	4.5	MVFARHLREVGDEF	247	0.558	>gi|34147487|ref|NP_598368.2| protein O-fucosyltransferase 2 isoform C [Homo sapiens]
FS-2473	SLKRDVSL	-0.8	0	1.4	FS-885	TSNSLKRD	-0.6	0.1	0	LTSNSLKRDVSLGG	1311	0.578	>gi|38045908|ref|NP_000218.2| laminin alpha 3 subunit isoform 2 [Homo sapiens]
FS-3053	RRKRHDIA	9.6	8.7	8.8	FS-1430	VLSRRKRH	13.5	13.1	9.5	SVLSRRKRHDIAQL	289	0.732	>gi|54292117|ref|NP_068547.2| ADAM metallopeptidase domain 28 isoform 3 preproprotein [Homo sapiens]
FS-1833	RQRREKGA	2.2	3.1	3	FS-471	PCCRQRRE	10.1	8.7	8.8	GPCCRQRREKGAPP	583	0.506	>gi|31543106|ref|NP_005572.2| basal cell adhesion molecule isoform 1 precursor [Homo sapiens]
FS-2081	RRRRSGAD	1.7	0.7	0.7	FS-88	RSGRRRRS	5.9	5.3	5	ARSGRRRRSGADQE	110	0.811	>gi|61743973|ref|NP_443150.3| SORCS receptor 1 isoform a [Homo sapiens]
FS-3089	RSPRGVLR	-0.9	-0.7	-0.8	FS-237	GASRSPRG	3.3	4.5	5.4	EGASRSPRGVLRDG	129	0.578	>gi|61743973|ref|NP_443150.3| SORCS receptor 1 isoform a [Homo sapiens]
FS-2089	RSRKEVEL	0.1	0.4	-1.8	FS-950	QAGRSRKE	0.3	-1.4	0.6	NQAGRSRKEVELII	590	0.5	>gi|4507875|ref|NP_001069.1| vascular cell adhesion molecule 1 isoform a precursor [Homo sapiens]
FS-2065	RRGRAGSD	-0.6	-0.5	-0.4	FS-452	KPGRRGRA	6.4	5.8	4.9	GKPGRRGRAGSDGA	611	0.596	>gi|89276751|ref|NP_000084.3| alpha 1 type V collagen preproprotein [Homo sapiens]
FS-3111	RTRRNIDA	6.4	7.3	4.8	FS-621	QASRTRRN	11.3	14.2	10.1	IQASRTRRNIDASQ	1585	0.71	>gi|89276751|ref|NP_000084.3| alpha 1 type V collagen preproprotein [Homo sapiens]
FS-2353	RLRRSSSP	9.3	8.9	7	FS-102	VALRLRRS	2.1	1.7	1.4	AVALRLRRSSSPAA	713	0.577	>gi|11128031|ref|NP_061748.1| protocadherin gamma subfamily B, 5 isoform 1 precursor [Homo sapiens]
FS-1693	REKRDVQP	10.8	12.3	9	FS-587	FSAREKRD	10.7	11.3	9.1	IFSAREKRDVQPPA	396	0.771	>gi|110735433|ref|NP_065139.2| CD177 molecule [Homo sapiens]
FS-3123	RVRRAIPR	5.1	4.6	6.3	FS-294	SHSRVRRA	11.4	9.7	7.4	ESHSRVRRAIPRED	49	0.658	>gi|13899332|ref|NP_113664.1| cysteine-rich secretory protein LCCL domain containing 2 [Homo sapiens]
FS-2678	RHKRETLK	8.3	10.5	9.3	FS-1502	WARRHKRE	10.7	9.8	7.8	TWARRHKRETLKAT	207	0.694	>gi|73747887|ref|NP_067673.2| ADAM metallopeptidase domain 12 isoform 2 preproprotein [Homo sapiens]
FS-1223	KRKRSKRK	10.8	10.5	8.3	FS-1119	ERRKRKRS	11.5	11.6	9.1	QERRKRKRSKRKKE	89	0.627	>gi|187167261|ref|NP_001119600.1| prokineticin 2 isoform a precursor [Homo sapiens]
FS-2304	RSKRKKEV	1.2	-0.3	-0.3	FS-1223	KRKRSKRK	10.8	10.5	8.3	RKRKRSKRKKEVPF	92	0.726	>gi|187167261|ref|NP_001119600.1| prokineticin 2 isoform a precursor [Homo sapiens]
0	0	0	0	0	FS-960	RYFRKRRG	10.2	11.6	9	NRYFRKRRGTK---	100	0.58	>gi|49574514|ref|NP_000891.2| matrix Gla protein [Homo sapiens]
FS-3226	RKTRSTHT	10.5	11.5	7.2	FS-1396	RFWRKTRS	13	13.8	10.1	SRFWRKTRSTHTGS	237	0.615	>gi|54607080|ref|NP_001862.2| pancreatic carboxypeptidase B1 preproprotein [Homo sapiens]
FS-2081	RRRRSGAD	1.7	0.7	0.7	FS-88	RSGRRRRS	5.9	5.3	5	ARSGRRRRSGADQE	110	0.811	>gi|61743975|ref|NP_001013049.1| SORCS receptor 1 isoform b [Homo sapiens]
FS-3089	RSPRGVLR	-0.9	-0.7	-0.8	FS-237	GASRSPRG	3.3	4.5	5.4	EGASRSPRGVLRDG	129	0.578	>gi|61743975|ref|NP_001013049.1| SORCS receptor 1 isoform b [Homo sapiens]
FS-3158	RKKRNVNF	10.3	10.5	8.5	FS-263	KTTRKKRN	7.6	8.3	5.2	EKTTRKKRNVNFQK	679	0.692	>gi|67190748|ref|NP_009224.2| complement component 4A preproprotein [Homo sapiens]
FS-2443	RQIRGLEE	0.8	3.9	3.3	FS-1136	LNNRQIRG	3.6	5.1	5	QLNNRQIRGLEEEL	1352	0.503	>gi|67190748|ref|NP_009224.2| complement component 4A preproprotein [Homo sapiens]
FS-2452	RRRREAPK	10.9	12.3	8.7	FS-494	RRNRRRRE	12	13.6	9.7	GRRNRRRREAPKVV	1453	0.797	>gi|67190748|ref|NP_009224.2| complement component 4A preproprotein [Homo sapiens]
FS-2510	RQRRALER	7.3	9.9	9.7	FS-445	KCPRQRRA	7.5	6.1	7.2	GKCPRQRRALERGL	1600	0.713	>gi|67190748|ref|NP_009224.2| complement component 4A preproprotein [Homo sapiens]
FS-2473	SLKRDVSL	-0.8	0	1.4	FS-885	TSNSLKRD	-0.6	0.1	0	LTSNSLKRDVSLGG	2864	0.578	>gi|189217425|ref|NP_001121189.1| laminin alpha 3 subunit isoform 3 [Homo sapiens]
FS-1808	RYARWAGA	3.3	3.5	4.7	FS-484	QWARYARW	-0.1	1.4	2.8	GQWARYARWAGAAS	43	0.603	>gi|21166380|ref|NP_620060.1| neurexin 2 isoform alpha-2 precursor [Homo sapiens]
FS-3207	RSKRREMQ	1	0.6	0.6	FS-3	AEVRSKRR	4.9	4.4	5.1	AAEVRSKRREMQVA	141	0.524	>gi|21166380|ref|NP_620060.1| neurexin 2 isoform alpha-2 precursor [Homo sapiens]
FS-2904	RDLRGLAE	-1.9	0.2	0.3	FS-165	GRSRDLRG	-0.8	-0.8	-1.5	DGRSRDLRGLAEAQ	640	0.516	>gi|21166380|ref|NP_620060.1| neurexin 2 isoform alpha-2 precursor [Homo sapiens]
FS-1968	RRKRKNKT	0.1	-2	0	FS-825	LRFRRKRK	9.8	11	8.5	LLRFRRKRKNKTEA	354	0.672	>gi|110347441|ref|NP_006520.2| glycine receptor, alpha 3 isoform a [Homo sapiens]
FS-2644	RARRFAQI	1.8	2.8	5.1	FS-1436	VSRRARRF	10.2	11.6	10.4	SVSRRARRFAQIGK	418	0.647	>gi|10862701|ref|NP_065681.1| ret proto-oncogene isoform c [Homo sapiens]
FS-2929	RGARGVRV	-0.7	-0.4	-0.4	FS-447	KESRGARG	-0.8	-0.7	-0.7	GKESRGARGVRVDF	472	0.578	>gi|30089935|ref|NP_060340.2| transmembrane protein 132A isoform a [Homo sapiens]
FS-2756	RQKRQNKE	1.9	1	3.4	FS-1234	LRRRQKRQ	11.3	12.6	9.6	RLRRRQKRQNKEED	357	0.713	>gi|4504021|ref|NP_002054.1| glycine receptor, alpha 2 isoform A [Homo sapiens]
FS-1922	RRRRERDD	7.2	10.1	7.4	FS-155	EEERRRRE	1.7	1.9	2.2	DEEERRRRERDDQM	131	0.512	>gi|4507173|ref|NP_003110.1| spastic paraplegia 7 isoform 1 [Homo sapiens]
FS-2042	RLDRHVFI	-0.7	-1.4	-0.1	FS-917	RPGRLDRH	1	-0.9	0.9	MRPGRLDRHVFIDL	473	0.513	>gi|4507173|ref|NP_003110.1| spastic paraplegia 7 isoform 1 [Homo sapiens]
FS-1871	RVKKEWEE	-0.8	-0.5	-1	FS-953	RMDRVKKE	0.8	2.5	3.2	NRMDRVKKEWEEAE	354	0.502	>gi|214010183|ref|NP_001135749.1| amyloid beta (A4) precursor-like protein 2 isoform 3 [Homo sapiens]
FS-2295	RRKRCMRH	6.2	8.5	6.7	FS-17	CRKRRKRC	4.6	0.9	1.1	ACRKRRKRCMRHAM	120	0.677	>gi|7110719|ref|NP_036374.1| dickkopf homolog 1 precursor [Homo sapiens]
FS-1827	RKKRISAN	0.3	0.2	-0.1	FS-806	IYCRKKRI	2.5	0.6	4.5	LIYCRKKRISANST	245	0.576	>gi|210031822|ref|NP_001129691.1| Fc fragment of IgG, low affinity IIa, receptor isoform 1 [Homo sapiens]
FS-3257	RKKRWAER	8.4	10.8	10.8	FS-370	QHYRKKRW	7.9	8.8	9	FQHYRKKRWAERAH	182	0.769	>gi|5032247|ref|NP_005788.1| myelin protein zero-like 2 precursor [Homo sapiens]
FS-2385	RTRRSWVW	0.3	-0.9	3.2	FS-972	ALLRTRRS	8.6	8	4.2	PALLRTRRSWVWNQ	44	0.637	>gi|32880206|ref|NP_071923.2| cadherin-like 24 isoform 1 [Homo sapiens]
FS-3096	RSSRSGSS	-0.3	-0.4	-1.3	FS-1409	SGSRSSRS	0.5	1.8	2.8	SSGSRSSRSGSSST	298	0.623	>gi|13376115|ref|NP_079045.1| adipocyte-specific adhesion molecule [Homo sapiens]
FS-2484	REKKDVLA	0.3	0.4	1.5	FS-941	LNPREKKD	-1	0.3	0	NLNPREKKDVLAFT	254	0.527	>gi|4506175|ref|NP_002773.1| pregnancy specific beta-1-glycoprotein 6 isoform a [Homo sapiens]
FS-2531	RVKRPIEN	-0.9	0.7	-1	FS-1104	VSPRVKRP	-1.4	-0.5	-0.6	PVSPRVKRPIENRI	287	0.56	>gi|4506175|ref|NP_002773.1| pregnancy specific beta-1-glycoprotein 6 isoform a [Homo sapiens]
FS-2114	VSKRHVRI	-0.6	1.5	2.7	FS-261	KQGVSKRH	2.2	2.4	3.5	EKQGVSKRHVRISR	242	0.5	>gi|4557369|ref|NP_001191.1| bone morphogenetic protein 2 preproprotein [Homo sapiens]
FS-3190	RISRSLHQ	6.8	8.8	8.1	FS-708	RHVRISRS	10.5	10.5	7.9	KRHVRISRSLHQDE	248	0.596	>gi|4557369|ref|NP_001191.1| bone morphogenetic protein 2 preproprotein [Homo sapiens]
FS-2255	REKRQAKH	8.1	10.9	9.4	FS-1023	LHKREKRQ	13.9	12.1	10.2	PLHKREKRQAKHKQ	282	0.752	>gi|4557369|ref|NP_001191.1| bone morphogenetic protein 2 preproprotein [Homo sapiens]
FS-2385	RTRRSWVW	0.3	-0.9	3.2	FS-972	ALLRTRRS	8.6	8	4.2	PALLRTRRSWVWNQ	44	0.637	>gi|32880203|ref|NP_659422.2| cadherin-like 24 isoform 2 [Homo sapiens]
FS-2163	RNRRVTRR	10.8	11.8	10.4	FS-38	KFHRNRRV	1.9	4	2.3	AKFHRNRRVTRRKG	325	0.544	>gi|86990448|ref|NP_940947.3| chromosome 1 open reading frame 187 [Homo sapiens]
FS-2686	RKGRCVEP	3.1	3.9	4.7	FS-1294	VTRRKGRC	3.5	5.3	5.9	RVTRRKGRCVEPET	332	0.644	>gi|86990448|ref|NP_940947.3| chromosome 1 open reading frame 187 [Homo sapiens]
FS-2473	SLKRDVSL	-0.8	0	1.4	FS-885	TSNSLKRD	-0.6	0.1	0	LTSNSLKRDVSLGG	1255	0.578	>gi|189217428|ref|NP_001121190.1| laminin alpha 3 subunit isoform 4 [Homo sapiens]
FS-1967	RRKRKNKD	-0.8	0.2	1.1	FS-825	LRFRRKRK	9.8	11	8.5	LLRFRRKRKNKDDE	354	0.658	>gi|110347433|ref|NP_001036008.1| glycine receptor, alpha 3 isoform b [Homo sapiens]
FS-2471	RWKRQNFH	1.5	0.4	3	FS-956	RQNRWKRQ	13.6	16.1	9.5	NRQNRWKRQNFHEF	752	0.694	>gi|209571555|ref|NP_001129396.1| von Willebrand factor D and EGF domains [Homo sapiens]
FS-1818	RCKRGMKK	0.3	0.6	3.1	FS-901	YNCRCKRG	2.3	2.9	3.1	LYNCRCKRGMKKEK	91	0.579	>gi|4885269|ref|NP_005255.1| GDNF family receptor alpha 1 isoform a preproprotein [Homo sapiens]
FS-2060	RPWKSVSE	-0.5	0.3	1.7	FS-645	CPGRPWKS	0.2	0.6	-1.1	KCPGRPWKSVSEIN	620	0.638	>gi|156231037|ref|NP_001095886.1| kininogen 1 isoform 1 [Homo sapiens]
FS-2421	RKARFIHD	2.7	4.8	7.1	FS-208	VVNRKARF	7	8.2	8.5	DVVNRKARFIHDGS	505	0.579	>gi|47419930|ref|NP_001888.2| chondroitin sulfate proteoglycan 4 [Homo sapiens]
FS-2260	RIKKSKMI	-0.2	1.2	-0.5	FS-157	EPKRIKKS	3.6	4.2	3.3	DEPKRIKKSKMIAK	565	0.501	>gi|5032099|ref|NP_005622.1| smoothened [Homo sapiens]
FS-2296	RRKRKKEV	1.2	-1.1	1.2	FS-1218	KKKRRKRK	5.4	7	6.1	RKKKRRKRKKEVCP	678	0.585	>gi|5032099|ref|NP_005622.1| smoothened [Homo sapiens]
FS-2611	RTARAVSP	5.9	8.1	7.2	FS-59	LTQRTARA	6.2	5.5	5.5	ALTQRTARAVSPQS	248	0.597	>gi|11231177|ref|NP_068352.1| leukocyte-associated immunoglobulin-like receptor 1 isoform b precursor [Homo sapiens]
FS-1858	RKRRSQDG	8.7	10.1	6.2	FS-880	TKDRKRRS	13.4	13.2	8.6	LTKDRKRRSQDGCP	47	0.783	>gi|187607071|ref|NP_116011.2| ligand of numb-protein X 1 isoform b [Homo sapiens]
FS-2671	RGKRHLQG	8.6	8.2	8.6	FS-51	LLRRGKRH	11	10.8	8.4	ALLRRGKRHLQGDG	157	0.571	>gi|9055278|ref|NP_061324.1| adherens junction associated protein 1 [Homo sapiens]
FS-1922	RRRRERDD	7.2	10.1	7.4	FS-155	EEERRRRE	1.7	1.9	2.2	DEEERRRRERDDQM	131	0.512	>gi|40806173|ref|NP_955399.1| spastic paraplegia 7 isoform 2 [Homo sapiens]
FS-2628	DHRRSVDS	-1.5	0.7	1.8	FS-1411	SKRDHRRS	1.8	-0.3	0.4	SSKRDHRRSVDSRN	796	0.511	>gi|24234735|ref|NP_705869.1| semaphorin 6D isoform 2 precursor [Homo sapiens]
FS-2363	RQRKSVNA	1.6	3.8	4.3	FS-915	QSLRQRKS	0.2	0.1	0.8	MQSLRQRKSVNALN	313	0.5	>gi|64085121|ref|NP_000360.2| thyroid stimulating hormone receptor isoform 1 precursor [Homo sapiens]
FS-2033	RISRSISE	7.5	8.2	7.3	FS-835	PAGRISRS	6.1	10.5	8.2	LPAGRISRSISESA	354	0.559	>gi|21614525|ref|NP_001439.2| glypican 4 [Homo sapiens]
FS-3164	RQRRSSGH	6.6	6.8	6	FS-1458	GTTRQRRS	9.3	9.7	7.9	TGTTRQRRSSGHRN	555	0.747	>gi|66348148|ref|NP_997224.2| zona pellucida glycoprotein 1 [Homo sapiens]
FS-1802	RVRKSKGK	0.2	-1.1	0.1	FS-169	GVARVRKS	7.8	6.5	7.2	DGVARVRKSKGKFA	727	0.597	>gi|163659856|ref|NP_015564.4| glutamate receptor, ionotrophic, AMPA 3 isoform 1 precursor [Homo sapiens]
FS-1818	RCKRGMKK	0.3	0.6	3.1	FS-901	YNCRCKRG	2.3	2.9	3.1	LYNCRCKRGMKKEK	91	0.579	>gi|22035692|ref|NP_665736.1| GDNF family receptor alpha 1 isoform b preproprotein [Homo sapiens]
FS-1871	RVKKEWEE	-0.8	-0.5	-1	FS-953	RMDRVKKE	0.8	2.5	3.2	NRMDRVKKEWEEAE	181	0.502	>gi|214010185|ref|NP_001135750.1| amyloid beta (A4) precursor-like protein 2 isoform 4 [Homo sapiens]
FS-2790	RRRRKKAR	1.3	1.1	0.1	FS-583	CRRRRRRK	7.5	8.1	6.1	ICRRRRRRKKARGP	432	0.633	>gi|67003570|ref|NP_001019849.1| leucine rich repeat containing 24 [Homo sapiens]
FS-2776	RRKKARGP	0.5	0	-0.5	FS-1269	RRRRRKKA	2.5	3.4	2.7	RRRRRRKKARGPPG	434	0.541	>gi|67003570|ref|NP_001019849.1| leucine rich repeat containing 24 [Homo sapiens]
FS-2511	RQRRPTGP	-1.6	-0.9	0.4	FS-557	PVPRQRRP	1.3	0.4	0	HPVPRQRRPTGPAG	194	0.599	>gi|118498339|ref|NP_597714.2| EMI domain containing 2 [Homo sapiens]
FS-2897	RCIRAFCR	-0.2	0.9	0.3	FS-1405	RRSRCIRA	9.5	10.1	8.4	SRRSRCIRAFCRVR	68	0.539	>gi|110347431|ref|NP_001036009.1| latent transforming growth factor beta binding protein 4 isoform a [Homo sapiens]
FS-3141	VRKRQVSL	-1	-0.1	0.6	FS-1084	SPSVRKRQ	1.6	1.5	0.5	PSPSVRKRQVSLNW	104	0.546	>gi|110347431|ref|NP_001036009.1| latent transforming growth factor beta binding protein 4 isoform a [Homo sapiens]
FS-3243	RCVRDCDP	0.1	1.9	2.8	FS-1004	GSYRCVRD	1.7	1.3	2.1	PGSYRCVRDCDPGY	989	0.555	>gi|110347431|ref|NP_001036009.1| latent transforming growth factor beta binding protein 4 isoform a [Homo sapiens]
FS-2628	DHRRSVDS	-1.5	0.7	1.8	FS-1411	SKRDHRRS	1.8	-0.3	0.4	SSKRDHRRSVDSRN	815	0.511	>gi|24234738|ref|NP_705870.1| semaphorin 6D isoform 3 precursor [Homo sapiens]
FS-2513	RRARVTDA	0.6	0.4	0.6	FS-1571	SPPRRARV	0.6	0.6	3.2	VSPPRRARVTDATE	1912	0.56	>gi|47132557|ref|NP_997647.1| fibronectin 1 isoform 1 preproprotein [Homo sapiens]
FS-1733	RKRRQSEG	10.4	12.6	8.8	FS-604	LAARKRRQ	12.2	12.1	10	ILAARKRRQSEGTY	1252	0.595	>gi|112420992|ref|NP_775960.4| crumbs homolog 2 [Homo sapiens]
FS-2541	KKKRAACK	0.5	-0.6	1.9	FS-1486	SHQKKKRA	4.4	2.8	4.4	TSHQKKKRAACKSV	1139	0.533	>gi|157311649|ref|NP_002490.2| neogenin homolog 1 [Homo sapiens]
FS-3052	RRKRDLDG	11.5	11.4	8.3	FS-630	TSSRRKRD	11	10.2	7.5	ITSSRRKRDLDGSE	82	0.906	>gi|51558724|ref|NP_112217.2| ADAM metallopeptidase with thrombospondin type 1 motif, 12 preproprotein [Homo sapiens]
FS-2871	LSRRSISK	0.3	1.8	-1.3	FS-1088	SRSLSRRS	8.8	10.1	7.4	PSRSLSRRSISKER	240	0.671	>gi|51558724|ref|NP_112217.2| ADAM metallopeptidase with thrombospondin type 1 motif, 12 preproprotein [Homo sapiens]
FS-2628	DHRRSVDS	-1.5	0.7	1.8	FS-1411	SKRDHRRS	1.8	-0.3	0.4	SSKRDHRRSVDSRN	871	0.511	>gi|24234741|ref|NP_705871.1| semaphorin 6D isoform 4 precursor [Homo sapiens]
FS-2437	RPKRYNSG	0.9	0.5	1.1	FS-666	ILNRPKRY	4.2	4.9	4.5	KILNRPKRYNSGKL	46	0.787	>gi|4503649|ref|NP_000124.1| coagulation factor IX preproprotein [Homo sapiens]
FS-1338	HKKRSARD	9.1	11	8.2	FS-867	SASHKKRS	3	2.3	3.6	LSASHKKRSARDVS	68	0.679	>gi|21265037|ref|NP_055058.1| ADAM metallopeptidase with thrombospondin type 1 motif, 3 proprotein [Homo sapiens]
FS-2302	RSARDVSS	9.6	8.8	6.8	FS-1338	HKKRSARD	9.1	11	8.2	SHKKRSARDVSSNP	71	0.75	>gi|21265037|ref|NP_055058.1| ADAM metallopeptidase with thrombospondin type 1 motif, 3 proprotein [Homo sapiens]
FS-2404	RRRRHAGE	6.5	4.9	5.7	FS-928	ETMRRRRH	10.4	11.7	10	NETMRRRRHAGEND	249	0.638	>gi|21265037|ref|NP_055058.1| ADAM metallopeptidase with thrombospondin type 1 motif, 3 proprotein [Homo sapiens]
FS-3243	RCVRDCDP	0.1	1.9	2.8	FS-1004	GSYRCVRD	1.7	1.3	2.1	PGSYRCVRDCDPGY	922	0.555	>gi|110347437|ref|NP_001036010.1| latent transforming growth factor beta binding protein 4 isoform c [Homo sapiens]
FS-2756	RQKRQNKE	1.9	1	3.4	FS-1234	LRRRQKRQ	11.3	12.6	9.6	RLRRRQKRQNKEED	357	0.713	>gi|169646728|ref|NP_001112358.1| glycine receptor, alpha 2 isoform B [Homo sapiens]
FS-1802	RVRKSKGK	0.2	-1.1	0.1	FS-169	GVARVRKS	7.8	6.5	7.2	DGVARVRKSKGKFA	727	0.597	>gi|163659858|ref|NP_000819.3| glutamate receptor, ionotrophic, AMPA 3 isoform 2 precursor [Homo sapiens]
FS-2634	RAKREEKK	4	3	4.6	FS-1650	RKRRAKRE	13	13.6	9.6	YRKRRAKREEKKEK	613	0.626	>gi|88758613|ref|NP_036204.2| CD93 antigen precursor [Homo sapiens]
FS-2694	RKKRSTGV	8.7	11.5	10.3	FS-1341	IERRKKRS	11.5	11.5	10.3	SIERRKKRSTGVLL	289	0.869	>gi|126507087|ref|NP_001192.2| bone morphogenetic protein 3 preproprotein [Homo sapiens]
FS-2999	RLVRESSG	0	1.4	1.9	FS-1452	EPSRLVRE	4	5.9	4.5	TEPSRLVRESSGGE	55	0.564	>gi|4585710|ref|NP_002381.2| ADAM metallopeptidase domain 11 preproprotein [Homo sapiens]
FS-2370	RRKRQVRR	6.9	8.4	6.4	FS-1243	PRLRRKRQ	10.3	9.8	8.7	RPRLRRKRQVRRGH	225	0.806	>gi|4585710|ref|NP_002381.2| ADAM metallopeptidase domain 11 preproprotein [Homo sapiens]
FS-2227	RRGRSGGA	-0.3	-0.2	-0.9	FS-342	KNIRRGRS	8.6	9.4	6.7	FKNIRRGRSGGA--	765	0.593	>gi|4585710|ref|NP_002381.2| ADAM metallopeptidase domain 11 preproprotein [Homo sapiens]
FS-2612	RTKRKPSI	0.4	0	0.8	FS-836	PAQRTKRK	10.3	11.5	9.8	LPAQRTKRKPSIKA	93	0.516	>gi|39930315|ref|NP_009155.1| neurexophilin 4 [Homo sapiens]
FS-1680	RAKKIFGW	1.7	0.7	0.4	FS-600	KAARAKKI	-0.4	0	-0.4	IKAARAKKIFGWGD	104	0.512	>gi|39930315|ref|NP_009155.1| neurexophilin 4 [Homo sapiens]
FS-2223	RNVRFSDE	0.5	-0.1	-1.7	FS-1465	LRIRNVRF	2.8	6.4	7.6	TLRIRNVRFSDEGG	118	0.561	>gi|56788387|ref|NP_996534.2| myelin oligodendrocyte glycoprotein isoform beta3 precursor [Homo sapiens]
FS-2306	RSKRRDAN	-0.4	0.4	2.1	FS-1240	NRKRSKRR	10.6	10.8	8.1	RNRKRSKRRDANSS	651	0.528	>gi|40217817|ref|NP_443142.1| slit and trk like 1 protein [Homo sapiens]
FS-2611	RTARAVSP	5.9	8.1	7.2	FS-59	LTQRTARA	6.2	5.5	5.5	ALTQRTARAVSPQS	265	0.597	>gi|4504943|ref|NP_002278.1| leukocyte-associated immunoglobulin-like receptor 1 isoform a precursor [Homo sapiens]
FS-2735	RPARSGGP	-0.8	-1	-0.7	FS-1231	LPRRPARS	5.7	6.3	4.9	RLPRRPARSGGPAP	52	0.67	>gi|18765711|ref|NP_055159.2| four jointed box 1 [Homo sapiens]
FS-2429	RLARFADG	-1.1	2.8	0.5	FS-1284	SSNRLARF	3.5	4.6	6	RSSNRLARFADGTR	170	0.691	>gi|18765711|ref|NP_055159.2| four jointed box 1 [Homo sapiens]
FS-2357	RPLRDAGG	0.1	-0.1	-0.6	FS-164	GRLRPLRD	6.1	7.1	5.9	DGRLRPLRDAGGEL	269	0.653	>gi|18765711|ref|NP_055159.2| four jointed box 1 [Homo sapiens]
FS-710	RPRRMKRE	12.1	12.6	8.4	FS-1171	TKKRPRRM	7.2	8.3	8.7	QTKKRPRRMKREDL	201	0.607	>gi|15451842|ref|NP_075525.2| ADAM metallopeptidase domain 19 isoform 1 preproprotein [Homo sapiens]
FS-2718	RMKREDLN	11.1	11.1	9.1	FS-710	RPRRMKRE	12.1	12.6	8.4	KRPRRMKREDLNSM	204	0.642	>gi|15451842|ref|NP_075525.2| ADAM metallopeptidase domain 19 isoform 1 preproprotein [Homo sapiens]
FS-3249	RGKRATTV	8.2	9.9	8.3	FS-448	KGYRGKRA	10	9.6	8.3	GKGYRGKRATTVTG	493	0.526	>gi|4505881|ref|NP_000292.1| plasminogen [Homo sapiens]
FS-1804	RVSRFVTW	0.5	2	2.6	FS-518	VYVRVSRF	3.4	4.8	6.3	GVYVRVSRFVTWIE	798	0.527	>gi|4505881|ref|NP_000292.1| plasminogen [Homo sapiens]
FS-3222	RKNRSFYA	-0.5	0.2	-1.6	FS-954	RMWRKNRS	7.4	10	7.6	NRMWRKNRSFYANN	205	0.613	>gi|126273559|ref|NP_057497.3| plasma carboxypeptidase B2 isoform b [Homo sapiens]
FS-1715	RHLREVGD	2.6	3.8	3.9	FS-921	VFARHLRE	5	6.3	4.5	MVFARHLREVGDEF	247	0.558	>gi|13273311|ref|NP_056042.1| protein O-fucosyltransferase 2 isoform A [Homo sapiens]
FS-2061	RPYRAIDF	1	1.5	2.1	FS-784	GPGRPYRA	-0.7	0.7	0.7	LGPGRPYRAIDFSH	205	0.511	>gi|6041667|ref|NP_001913.2| dopachrome tautomerase isoform 1 [Homo sapiens]
FS-1726	RKIRTVGN	5.4	7.8	7.8	FS-233	ENARKIRT	3.3	2.6	2.1	EENARKIRTVGNQT	854	0.646	>gi|28373122|ref|NP_783200.1| contactin 4 isoform a precursor [Homo sapiens]
FS-2806	RSIRSSQN	3.8	4.9	5.1	FS-461	LSRRSIRS	10.4	11.5	9.3	GLSRRSIRSSQNVA	151	0.597	>gi|47080099|ref|NP_001873.2| corticotropin releasing hormone binding protein [Homo sapiens]
FS-3028	RPVRDCDD	0.1	1.9	2	FS-522	AKSRPVRD	8.8	9	6.4	HAKSRPVRDCDDVL	630	0.697	>gi|4503689|ref|NP_000499.1| fibrinogen, alpha polypeptide isoform alpha-E preproprotein [Homo sapiens]
FS-2704	RLKRAVSE	8.9	10.6	7.2	FS-460	LSRRLKRA	12.9	10.6	7.8	GLSRRLKRAVSEHQ	36	0.838	>gi|39995091|ref|NP_945316.1| parathyroid hormone-like hormone isoform 1 preproprotein [Homo sapiens]
FS-3144	VTKRDVLD	-0.8	-0.8	0.5	FS-336	HWSVTKRD	0.2	0.3	0.9	FHWSVTKRDVLDLR	1217	0.557	>gi|27477134|ref|NP_079199.2| nucleoporin 210 [Homo sapiens]
FS-2531	RVKRPIEN	-0.9	0.7	-1	FS-1104	VSPRVKRP	-1.4	-0.5	-0.6	PVSPRVKRPIENRI	288	0.56	>gi|51510887|ref|NP_874366.1| pregnancy specific beta-1-glycoprotein 8 isoform a [Homo sapiens]
FS-1609	RRGRAARH	7.2	6.3	7.8	FS-1596	KRWRRGRA	6.9	6.4	4.9	WKRWRRGRAARHVV	30	0.579	>gi|41350216|ref|NP_061982.3| beta-1,4-mannosyltransferase [Homo sapiens]
FS-1988	RAARHVVA	0.9	2.5	4.9	FS-1609	RRGRAARH	7.2	6.3	7.8	WRRGRAARHVVAVV	33	0.669	>gi|41350216|ref|NP_061982.3| beta-1,4-mannosyltransferase [Homo sapiens]
FS-2223	RNVRFSDE	0.5	-0.1	-1.7	FS-1465	LRIRNVRF	2.8	6.4	7.6	TLRIRNVRFSDEGG	118	0.561	>gi|56788389|ref|NP_001008229.1| myelin oligodendrocyte glycoprotein isoform alpha3 precursor [Homo sapiens]
FS-3060	RRQRRVPG	0.8	1.3	2.5	FS-743	AISRRQRR	6	8.5	7.8	LAISRRQRRVPGNL	381	0.532	>gi|34734071|ref|NP_000806.2| gamma-aminobutyric acid (GABA) A receptor, delta precursor [Homo sapiens]
FS-2768	RQRRVPGN	1.2	0	0.5	FS-36	ISRRQRRV	5.6	5.7	6.4	AISRRQRRVPGNLM	382	0.526	>gi|34734071|ref|NP_000806.2| gamma-aminobutyric acid (GABA) A receptor, delta precursor [Homo sapiens]
FS-1923	RRVRIVSR	-0.9	0.2	1.4	FS-265	LAERRVRI	0.2	0.2	-2.2	ELAERRVRIVSRGR	65	0.504	>gi|11128043|ref|NP_061744.1| protocadherin gamma subfamily A, 9 isoform 1 precursor [Homo sapiens]
FS-2531	RVKRPIEN	-0.9	0.7	-1	FS-1104	VSPRVKRP	-1.4	-0.5	-0.6	PVSPRVKRPIENRI	288	0.56	>gi|194328710|ref|NP_001123639.1| pregnancy specific beta-1-glycoprotein 8 isoform b [Homo sapiens]
FS-2749	RQKKGVVP	1	-0.8	-1.7	FS-916	RLRRQKKG	-0.9	-1.5	-0.5	MRLRRQKKGVVPFL	387	0.665	>gi|23957680|ref|NP_705843.1| ral guanine nucleotide dissociation stimulator-like 4 [Homo sapiens]
FS-3043	RQRRQVWK	2.6	5.2	6.1	FS-1583	AKSRQRRQ	9.6	11	7.1	WAKSRQRRQVWKRR	199	0.785	>gi|116174738|ref|NP_064714.2| pappalysin 2 isoform 1 [Homo sapiens]
FS-2624	VWKRRAED	0.7	-0.5	0	FS-1161	RRQVWKRR	0.6	4.6	4.4	QRRQVWKRRAEDGQ	204	0.564	>gi|116174738|ref|NP_064714.2| pappalysin 2 isoform 1 [Homo sapiens]
FS-2196	RVKKSPPE	3.4	4.5	5.5	FS-1358	LKHRVKKS	8.6	10.2	8.6	SLKHRVKKSPPEES	233	0.563	>gi|116174738|ref|NP_064714.2| pappalysin 2 isoform 1 [Homo sapiens]
FS-2587	RQKRSINL	7	6.9	10.1	FS-762	ELQRQKRS	10.3	11.5	9.2	LELQRQKRSINLQQ	35	0.832	>gi|126091152|ref|NP_001072.2| cubilin [Homo sapiens]
FS-2985	RLARTCGR	-1.2	0.2	-0.4	FS-1424	TMSRLART	2.7	3.4	2.6	STMSRLARTCGREQ	1579	0.502	>gi|126091152|ref|NP_001072.2| cubilin [Homo sapiens]
FS-3040	RQNRGFRA	-0.2	0.3	0.1	FS-1330	GPSRQNRG	-0.2	-0.9	-0.7	SGPSRQNRGFRAQF	1610	0.666	>gi|126091152|ref|NP_001072.2| cubilin [Homo sapiens]
FS-1714	RHKRGRGD	0.3	2.2	1.5	FS-364	MDARHKRG	6.4	8.5	7.7	FMDARHKRGRGDIR	193	0.798	>gi|16507239|ref|NP_006513.1| wingless-type MMTV integration site family, member 6 precursor [Homo sapiens]
FS-2739	RPMRPVGH	-0.3	-0.7	1.9	FS-785	GPRRPMRP	0.6	-0.1	-1.3	LGPRRPMRPVGHVF	201	0.763	>gi|100913220|ref|NP_001847.3| alpha 1 type XVI collagen precursor [Homo sapiens]
FS-2895	RCARSSFT	-1.4	-0.5	-0.6	FS-1343	IFSRCARS	0.6	0.6	1.2	SIFSRCARSSFTRV	1544	0.533	>gi|116006951|ref|NP_443124.3| polycystin 1-like 2 isoform a [Homo sapiens]
FS-2026	RHVRSYNH	0.3	1	3	FS-1408	SAGRHVRS	8	10.8	7.2	SSAGRHVRSYNHLQ	68	0.57	>gi|4758360|ref|NP_004456.1| fibroblast growth factor 10 precursor [Homo sapiens]
FS-3043	RQRRQVWK	2.6	5.2	6.1	FS-1583	AKSRQRRQ	9.6	11	7.1	WAKSRQRRQVWKRR	199	0.785	>gi|116174734|ref|NP_068755.2| pappalysin 2 isoform 2 [Homo sapiens]
FS-2624	VWKRRAED	0.7	-0.5	0	FS-1161	RRQVWKRR	0.6	4.6	4.4	QRRQVWKRRAEDGQ	204	0.564	>gi|116174734|ref|NP_068755.2| pappalysin 2 isoform 2 [Homo sapiens]
FS-2196	RVKKSPPE	3.4	4.5	5.5	FS-1358	LKHRVKKS	8.6	10.2	8.6	SLKHRVKKSPPEES	233	0.563	>gi|116174734|ref|NP_068755.2| pappalysin 2 isoform 2 [Homo sapiens]
FS-1889	REKRSISD	9.3	11.3	8.9	FS-1115	DQEREKRS	2.3	3.5	5.3	QDQEREKRSISDSD	29	0.782	>gi|23308591|ref|NP_694542.1| chromosome 4 open reading frame 7 [Homo sapiens]
FS-3011	RNRRHVTE	12.2	12.5	9.6	FS-1276	SASRNRRH	12.5	11.1	8.5	RSASRNRRHVTEEA	352	0.76	>gi|160358850|ref|NP_001103824.1| zona pellucida glycoprotein 3 isoform 1 precursor [Homo sapiens]
FS-2061	RPYRAIDF	1	1.5	2.1	FS-784	GPGRPYRA	-0.7	0.7	0.7	LGPGRPYRAIDFSH	205	0.511	>gi|193788640|ref|NP_001123361.1| dopachrome tautomerase isoform 2 [Homo sapiens]
FS-2789	RRRRGLEC	6.2	5	7.3	FS-555	PHRRRRRG	5.9	4.9	5.4	HPHRRRRRGLECDG	310	0.613	>gi|4504699|ref|NP_002183.1| inhibin beta A precursor [Homo sapiens]
FS-2513	RRARVTDA	0.6	0.4	0.6	FS-1571	SPPRRARV	0.6	0.6	3.2	VSPPRRARVTDATE	1821	0.56	>gi|16933542|ref|NP_002017.1| fibronectin 1 isoform 3 preproprotein [Homo sapiens]
FS-3242	RAQRFWSW	-0.7	-0.2	-0.2	FS-565	SRYRAQRF	1.1	1.4	3.3	HSRYRAQRFWSWVG	196	0.557	>gi|7019563|ref|NP_037402.1| testes-specific protease 50 [Homo sapiens]
FS-2222	RMKRYILH	2.8	6.8	8.6	FS-765	ESIRMKRY	10.4	10.9	9.2	LESIRMKRYILHFH	929	0.585	>gi|221316650|ref|NP_005223.4| ephrin receptor EphA1 [Homo sapiens]
FS-2740	RPPRSPDH	4.6	5.5	4.5	FS-111	YRRRPPRS	1.8	1	1	AYRRRPPRSPDHKR	1115	0.625	>gi|167003331|ref|NP_000825.2| N-methyl-D-aspartate receptor subunit 2B precursor [Homo sapiens]
FS-495	RRRRPERG	1	0.7	1.9	FS-194	SQGRRRRP	-0.2	0.8	0.8	DSQGRRRRPERGAR	1321	0.546	>gi|104294888|ref|NP_891555.2| fms-related tyrosine kinase 4 isoform 1 precursor [Homo sapiens]
FS-2737	RPERGARG	-0.8	0.8	0.2	FS-495	RRRRPERG	1	0.7	1.9	GRRRRPERGARGGQ	1324	0.657	>gi|104294888|ref|NP_891555.2| fms-related tyrosine kinase 4 isoform 1 precursor [Homo sapiens]
FS-2318	RVKRRLLM	1.8	2.8	5.2	FS-159	GDKRVKRR	8.5	9	8.2	DGDKRVKRRLLMET	279	0.558	>gi|10190748|ref|NP_066025.1| CEGP1 protein [Homo sapiens]
FS-2596	RRRRAVPV	0.1	0.2	1.4	FS-907	HHQRRRRA	8	6.7	6.3	MHHQRRRRAVPVSE	87	0.714	>gi|110735441|ref|NP_620687.2| ADAM metallopeptidase with thrombospondin type 1 motif, 16 preproprotein [Homo sapiens]
FS-2336	RHKRSLLR	3.8	5.3	6.4	FS-716	SCLRHKRS	4.2	3.9	4	KSCLRHKRSLLRSH	279	0.738	>gi|110735441|ref|NP_620687.2| ADAM metallopeptidase with thrombospondin type 1 motif, 16 preproprotein [Homo sapiens]
FS-2836	RTRRQDIR	3.2	4	4.5	FS-1443	AKRRTRRQ	9.3	8.4	7.1	TAKRRTRRQDIRNG	555	0.559	>gi|5174673|ref|NP_006071.1| semaphorin 3A precursor [Homo sapiens]
FS-2048	RNRRTHEF	-0.1	-0.1	0.6	FS-935	KKGRNRRT	9.3	8.3	7.4	NKKGRNRRTHEFER	760	0.55	>gi|5174673|ref|NP_006071.1| semaphorin 3A precursor [Homo sapiens]
0	0	0	0	0	FS-524	EFERAPRS	0.2	0.3	0.9	HEFERAPRSV----	769	0.547	>gi|5174673|ref|NP_006071.1| semaphorin 3A precursor [Homo sapiens]
FS-1946	RDRRAAGS	6.4	7.7	5.9	FS-1244	PSFRDRRA	9	11.1	9	RPSFRDRRAAGSDV	2409	0.531	>gi|55743104|ref|NP_476507.2| alpha 3 type VI collagen isoform 4 precursor [Homo sapiens]
FS-1681	RAKRVSWD	-0.6	0.1	0.3	FS-256	IQARAKRV	4.6	3.9	4.7	EIQARAKRVSWDFK	342	0.56	>gi|5032223|ref|NP_005752.1| plexin C1 [Homo sapiens]
FS-2786	RRRRFVPV	2.1	4.6	5.2	FS-531	GLRRRRRF	7.1	8.7	7.2	HGLRRRRRFVPVPL	1500	0.717	>gi|110735435|ref|NP_056534.2| collagen, type V, alpha 3 preproprotein [Homo sapiens]
FS-3036	RQKRSIHE	9.8	11	9.3	FS-670	KDSRQKRS	10.3	10.5	8	KKDSRQKRSIHEPD	2779	0.879	>gi|66346695|ref|NP_001990.2| fibrillin 2 precursor [Homo sapiens]
FS-2217	RKRRSTDF	9.6	11.2	9.1	FS-1157	RHIRKRRS	13.5	13.3	9.1	QRHIRKRRSTDFEF	455	0.794	>gi|20302168|ref|NP_619542.1| toll-like receptor 8 [Homo sapiens]
FS-1954	RHKRKVFE	0.6	1.8	4.3	FS-1535	IEFRHKRK	-1.3	1.4	3.9	VIEFRHKRKVFEQG	252	0.769	>gi|157951718|ref|NP_001103233.1| GSG1-like isoform 1 [Homo sapiens]
FS-2645	RARRGGGS	-0.3	-0.6	0	FS-850	QRRRARRG	2.4	2.1	0.3	LQRRRARRGGGSGG	220	0.782	>gi|38524591|ref|NP_787078.1| intramembrane protease 5 [Homo sapiens]
FS-1946	RDRRAAGS	6.4	7.7	5.9	FS-1244	PSFRDRRA	9	11.1	9	RPSFRDRRAAGSDV	2410	0.531	>gi|55743102|ref|NP_476506.2| alpha 3 type VI collagen isoform 3 precursor [Homo sapiens]
FS-1994	RAQRSAGA	0.3	0.1	1.6	FS-1200	GPGRAQRS	1.5	1.3	2.8	RGPGRAQRSAGATA	451	0.728	>gi|157266298|ref|NP_000470.2| anti-Mullerian hormone [Homo sapiens]
FS-2017	RGKRRREK	0	-0.6	-1.5	FS-1241	PKGRGKRR	3.5	3.4	4.2	RPKGRGKRRREKQR	150	0.619	>gi|20149543|ref|NP_002623.2| placental growth factor, vascular endothelial growth factor-related protein [Homo sapiens]
FS-1789	RRRRSVQL	1.4	0.5	2.7	FS-1146	PAARRRRS	11.4	10.2	8.8	QPAARRRRSVQLTE	671	0.82	>gi|115298678|ref|NP_000055.2| complement component 3 precursor [Homo sapiens]
FS-2601	RRTRFISL	-0.7	1.6	1.9	FS-379	SCQRRTRF	-0.7	1.8	2.4	FSCQRRTRFISLGE	712	0.518	>gi|115298678|ref|NP_000055.2| complement component 3 precursor [Homo sapiens]
FS-3120	RVMRWNSK	-0.3	0.8	2.9	FS-591	GDSRVMRW	0.6	-0.2	0.6	IGDSRVMRWNSKQF	447	0.595	>gi|21313638|ref|NP_060646.2| leucine-rich repeat LGI family, member 2 [Homo sapiens]
FS-2690	RKKKGKAD	0.4	-1.8	-1.2	FS-1643	LQRRKKKG	-0.9	-0.7	0.4	YLQRRKKKGKADGG	345	0.577	>gi|27502411|ref|NP_758863.1| CD46 antigen, complement regulatory protein isoform 6 precursor [Homo sapiens]
FS-3004	RNFRFLSS	-0.2	-0.3	-1.6	FS-62	MSSRNFRF	1.3	1.3	1.2	AMSSRNFRFLSSHR	56	0.553	>gi|14717403|ref|NP_114088.2| protocadherin alpha subfamily C, 1 isoform 2 precursor [Homo sapiens]
FS-3106	RTKRFVSE	7.5	9.4	7.5	FS-403	ATSRTKRF	8	8.6	8.6	GATSRTKRFVSEAR	213	0.877	>gi|153792351|ref|NP_008968.4| ADAM metallopeptidase with thrombospondin type 1 motif, 8 preproprotein [Homo sapiens]
FS-1946	RDRRAAGS	6.4	7.7	5.9	FS-1244	PSFRDRRA	9	11.1	9	RPSFRDRRAAGSDV	2443	0.531	>gi|55743100|ref|NP_476505.2| alpha 3 type VI collagen isoform 2 precursor [Homo sapiens]
FS-3118	RVKKSVEV	4.3	7.3	8.2	FS-802	IFSRVKKS	4	2.9	4	LIFSRVKKSVEVLK	94	0.769	>gi|10834980|ref|NP_000581.1| interleukin 9 precursor [Homo sapiens]
FS-2154	RKKRLEPT	1	2	2.5	FS-351	LMHRKKRL	8.7	11	9.1	FLMHRKKRLEPTAP	205	0.651	>gi|13375656|ref|NP_078794.1| UL16 binding protein 3 [Homo sapiens]
FS-2326	RARREALR	7.4	9.9	7.3	FS-291	RRLRARRE	9.6	8.9	6.3	ERRLRARREALRKR	186	0.524	>gi|22538497|ref|NP_115693.2| DnaJ (Hsp40) homolog subfamily C member 30 [Homo sapiens]
FS-2664	RFRRQDIR	2	2.6	4.2	FS-783	GKRRFRRQ	8.3	7.2	6.6	LGKRRFRRQDIRHG	561	0.605	>gi|9910362|ref|NP_064548.1| semaphorin sem2 [Homo sapiens]
FS-2467	RTPREVEA	1.8	1.6	4.2	FS-20	EHNRTPRE	6.5	6.6	6	AEHNRTPREVEAT-	777	0.563	>gi|9910362|ref|NP_064548.1| semaphorin sem2 [Homo sapiens]
FS-1992	RAKRFLRK	4.1	4.7	7.6	FS-225	DLGRAKRF	6.9	8.2	9.2	EDLGRAKRFLRKSL	460	0.702	>gi|223029412|ref|NP_001073868.2| otoconin 90 [Homo sapiens]
FS-3142	VRKRSPWL	-1.3	0.4	1.2	FS-100	TRSVRKRS	10	8.2	6.3	ATRSVRKRSPWLQL	279	0.621	>gi|50878302|ref|NP_001002901.1| Fc receptor-like B [Homo sapiens]
FS-2719	RMKRFRVD	-0.8	1	1.8	FS-791	HERRMKRF	10	11.5	9.7	LHERRMKRFRVDEE	141	0.719	>gi|5729947|ref|NP_006672.1| neuromedin U [Homo sapiens]
FS-2863	HLKRDTED	-0.9	0.9	-0.4	FS-680	KRSHLKRD	6.2	7.7	6.6	KKRSHLKRDTEDQE	199	0.797	>gi|4506115|ref|NP_000303.1| protein C [Homo sapiens]
FS-1839	RRSRAASV	1.5	1.7	3.7	FS-1561	RLCRRSRA	6.2	7.4	6	VRLCRRSRAASVGR	720	0.507	>gi|9256602|ref|NP_061753.1| protocadherin beta 10 precursor [Homo sapiens]
FS-2675	RHGRDLYR	1.8	4.7	6.1	FS-878	TARRHGRD	6.4	7.1	6.3	LTARRHGRDLYRCA	422	0.507	>gi|12232389|ref|NP_073571.1| methyltransferase 11 domain containing 1 isoform 2 [Homo sapiens]
FS-1826	RKDRGASK	-0.1	-0.5	0.1	FS-77	QGCRKDRG	-1.7	0.4	-0.2	AQGCRKDRGASKTG	107	0.518	>gi|4506835|ref|NP_002980.1| small inducible cytokine A21 precursor [Homo sapiens]
FS-1756	RNHRDAGA	1.3	0.1	0.3	FS-1537	IVARNHRD	4.3	3.2	2.9	VIVARNHRDAGAPT	437	0.518	>gi|68508957|ref|NP_001257.4| carboxylesterase 1 isoform c precursor [Homo sapiens]
FS-3030	RPVRGIHT	1.5	0.1	3.1	FS-523	AKSRPVRG	6.4	5.3	5.4	HAKSRPVRGIHTSP	630	0.563	>gi|11761629|ref|NP_068657.1| fibrinogen, alpha polypeptide isoform alpha preproprotein [Homo sapiens]
FS-1971	RSIRSTGS	8.5	7.8	8.7	FS-308	VHFRSIRS	8.1	8.3	5.7	EVHFRSIRSTGSKQ	292	0.579	>gi|4502427|ref|NP_001710.1| bone morphogenetic protein 7 precursor [Homo sapiens]
FS-3208	RSKRSRLL	2.3	5.4	6.9	FS-590	FWVRSKRS	9.5	8.1	7.6	IFWVRSKRSRLLHS	183	0.508	>gi|5453611|ref|NP_006130.1| CD28 antigen precursor [Homo sapiens]
FS-1839	RRSRAASV	1.5	1.7	3.7	FS-1561	RLCRRSRA	6.2	7.4	6	VRLCRRSRAASVGR	718	0.507	>gi|14195616|ref|NP_061992.2| protocadherin beta 9 precursor [Homo sapiens]
FS-2824	RTKRAQSP	6.6	6.7	5.3	FS-50	LGRRTKRA	9.2	10.5	6.4	ALGRRTKRAQSPKG	30	0.671	>gi|4504561|ref|NP_001535.1| intercellular adhesion molecule 4 isoform 1 precursor [Homo sapiens]
FS-2419	RGRRSEDQ	3.4	2.7	1.8	FS-1504	YLNRGRRS	8.9	11.8	8.7	TYLNRGRRSEDQVF	147	0.754	>gi|5454048|ref|NP_006370.1| semaphorin 3C [Homo sapiens]
FS-2818	RSRRQDVR	1.4	3.5	2.7	FS-1456	GKRRSRRQ	9.9	10.6	6.7	TGKRRSRRQDVRHG	552	0.611	>gi|5454048|ref|NP_006370.1| semaphorin 3C [Homo sapiens]
FS-2494	RLRRDTQQ	8.3	9.4	7.2	FS-644	AVPRLRRD	11.8	12.1	8.8	KAVPRLRRDTQQGM	155	0.655	>gi|51972210|ref|NP_001004318.1| FLJ16165 protein [Homo sapiens]
FS-2872	MKKRDLSA	4.2	5.6	4.8	FS-389	YDSMKKRD	0.4	0.2	0.6	FYDSMKKRDLSASL	229	0.642	>gi|22749259|ref|NP_689828.1| poly (ADP-ribose) polymerase family, member 15 isoform 2 [Homo sapiens]
FS-2690	RKKKGKAD	0.4	-1.8	-1.2	FS-1643	LQRRKKKG	-0.9	-0.7	0.4	YLQRRKKKGKADGG	346	0.577	>gi|27502417|ref|NP_758866.1| CD46 antigen, complement regulatory protein isoform 10 precursor [Homo sapiens]
FS-2817	RSRRKLMV	-2	-0.2	-0.1	FS-23	EPRRSRRK	3.4	6	5.4	AEPRRSRRKLMVIF	101	0.613	>gi|18699732|ref|NP_057260.2| stromal cell derived factor 4 isoform 2 precursor [Homo sapiens]
FS-3222	RKNRSFYA	-0.5	0.2	-1.6	FS-954	RMWRKNRS	7.4	10	7.6	NRMWRKNRSFYANN	242	0.568	>gi|126273569|ref|NP_001863.2| plasma carboxypeptidase B2 isoform a preproprotein [Homo sapiens]
FS-2338	RIKRDSQG	12.5	13.5	10.5	FS-568	TNLRIKRD	14.5	15.3	10.7	HTNLRIKRDSQGEL	1581	0.693	>gi|24041035|ref|NP_077719.2| notch 2 preproprotein [Homo sapiens]
FS-3050	RRKKSLSE	5	7	7.6	FS-39	KGSRRKKS	5.4	4.7	4.1	AKGSRRKKSLSEKV	2133	0.722	>gi|24041035|ref|NP_077719.2| notch 2 preproprotein [Homo sapiens]
FS-2695	RKPRDYTI	0.5	0.9	3.9	FS-752	CSRRKPRD	11.2	11.6	9.1	LCSRRKPRDYTIKV	433	0.613	>gi|41584202|ref|NP_958932.1| G protein-coupled receptor 56 isoform b precursor [Homo sapiens]
FS-3022	RPRRLSTA	-0.4	0.3	1.1	FS-749	ALSRPRRL	2.4	5.4	2.1	LALSRPRRLSTADP	224	0.516	>gi|19913375|ref|NP_612116.1| G6B protein isoform G6b-B precursor [Homo sapiens]
FS-1756	RNHRDAGA	1.3	0.1	0.3	FS-1537	IVARNHRD	4.3	3.2	2.9	VIVARNHRDAGAPT	438	0.518	>gi|68508965|ref|NP_001020365.1| carboxylesterase 1 isoform b precursor [Homo sapiens]
FS-1748	RLSRGTRP	1.1	0.6	1.4	FS-636	YRARLSRG	0.8	2.5	3	IYRARLSRGTRPGI	137	0.533	>gi|4757956|ref|NP_004053.1| cadherin 16 precursor [Homo sapiens]
FS-2700	RKRRNLET	7.7	8.4	8.7	FS-1188	CCRRKRRN	10.9	10.1	9.1	RCCRRKRRNLETRN	323	0.572	>gi|206597539|ref|NP_775867.2| solute carrier family 39 (metal ion transporter), member 5 [Homo sapiens]
FS-2496	RMRRPPGG	-0.9	-0.7	-0.8	FS-753	CVPRMRRP	0.3	-2.2	0.8	LCVPRMRRPPGGGR	84	0.509	>gi|223029449|ref|NP_056207.3| neural proliferation, differentiation and control, 1 [Homo sapiens]
FS-1771	RRARDMSS	2.4	4.5	4.2	FS-463	MSARRARD	9.6	10.9	7.9	GMSARRARDMSSSS	183	0.58	>gi|190014607|ref|NP_115925.2| netrin G2 [Homo sapiens]
FS-2899	RCVRICSK	1.5	-0.2	-0.3	FS-203	TPSRCVRI	0.6	-1.7	-0.4	DTPSRCVRICSKSY	98	0.514	>gi|167000402|ref|NP_068705.2| gamma-aminobutyric acid (GABA) B receptor 1 isoform d precursor [Homo sapiens]
FS-2276	RLKRHPEE	1.2	4	3.4	FS-689	LTKRLKRH	12.6	12.3	10	KLTKRLKRHPEETG	456	0.592	>gi|167000402|ref|NP_068705.2| gamma-aminobutyric acid (GABA) B receptor 1 isoform d precursor [Homo sapiens]
FS-2297	RRRRGAPE	6.8	6.5	6.2	FS-323	APKRRRRG	5	4.9	3.7	FAPKRRRRGAPEGG	309	0.704	>gi|153946393|ref|NP_002438.2| macrophage stimulating 1 receptor precursor [Homo sapiens]
FS-2824	RTKRAQSP	6.6	6.7	5.3	FS-50	LGRRTKRA	9.2	10.5	6.4	ALGRRTKRAQSPKG	30	0.671	>gi|85068578|ref|NP_001034221.1| intercellular adhesion molecule 4 isoform 3 precursor [Homo sapiens]
FS-2695	RKPRDYTI	0.5	0.9	3.9	FS-838	PCRRKPRD	14.7	14.2	11.5	LPCRRKPRDYTIKV	439	0.553	>gi|224809316|ref|NP_001139243.1| G protein-coupled receptor 56 isoform a precursor [Homo sapiens]
FS-2690	RKKKGKAD	0.4	-1.8	-1.2	FS-1643	LQRRKKKG	-0.9	-0.7	0.4	YLQRRKKKGKADGG	360	0.577	>gi|24432108|ref|NP_722548.1| CD46 antigen, complement regulatory protein isoform 4 precursor [Homo sapiens]
FS-2371	RRKRSAAL	10.8	11.7	9.8	FS-260	KPLRRKRS	1.7	1.3	1.9	EKPLRRKRSAALQP	81	0.75	>gi|4507157|ref|NP_003096.1| sortilin-related receptor containing LDLR class A repeats preproprotein [Homo sapiens]
FS-2955	RIRRMWND	3.2	2.6	4.3	FS-511	TQSRIRRM	5.2	7.4	6.3	GTQSRIRRMWNDTV	1125	0.662	>gi|6912464|ref|NP_036434.1| latrophilin 2 precursor [Homo sapiens]
FS-2878	QKKRSAQY	0.1	1	2	FS-1474	QESQKKRS	-0.6	-0.1	0.1	TQESQKKRSAQYSY	1319	0.594	>gi|126517478|ref|NP_653252.3| peroxidasin homolog-like [Homo sapiens]
FS-3159	RKNRSTAS	5	6.5	5.7	FS-1498	TTTRKNRS	8.6	11	7.7	TTTTRKNRSTASIQ	297	0.595	>gi|41350305|ref|NP_620426.2| neurexin 3 isoform 2 precursor [Homo sapiens]
FS-3223	RKNRSKNQ	0.7	-0.5	0.1	FS-954	RMWRKNRS	7.4	10	7.6	NRMWRKNRSKNQNS	237	0.531	>gi|221316749|ref|NP_001861.2| carboxypeptidase A3 precursor [Homo sapiens]
FS-2695	RKPRDYTI	0.5	0.9	3.9	FS-752	CSRRKPRD	11.2	11.6	9.1	LCSRRKPRDYTIKV	438	0.613	>gi|224809320|ref|NP_001139245.1| G protein-coupled receptor 56 isoform c precursor [Homo sapiens]
FS-2043	RLKRDLAT	9.2	11.3	9.1	FS-1256	REGRLKRD	11.7	13	11	RREGRLKRDLATSD	322	0.753	>gi|4506911|ref|NP_000014.1| sarcoglycan, alpha isoform 1 precursor [Homo sapiens]
FS-1688	RCYRSCET	-1.3	0.5	-0.4	FS-786	GRARCYRS	5.8	5.3	4.6	LGRARCYRSCETQR	121	0.689	>gi|27764882|ref|NP_060662.2| leprecan-like 1 isoform a [Homo sapiens]
FS-2394	RGRRGMKD	0.9	1.5	2.1	FS-1454	FPMRGRRG	-0.2	-0.3	0.2	TFPMRGRRGMKDWV	746	0.548	>gi|115387099|ref|NP_001694.2| brain-specific angiogenesis inhibitor 2 [Homo sapiens]
FS-2256	REKRWSVS	0.7	1.6	3.7	FS-1421	TAKREKRW	7.4	10.5	8.8	STAKREKRWSVSSG	1509	0.628	>gi|115387099|ref|NP_001694.2| brain-specific angiogenesis inhibitor 2 [Homo sapiens]
FS-2498	RPARSVSK	4.4	6	6.8	FS-1499	VKPRPARS	10.9	11.1	7.2	TVKPRPARSVSKRS	555	0.682	>gi|156616294|ref|NP_443122.3| peptidoglycan recognition protein 2 precursor [Homo sapiens]
FS-2923	RFKRQTSY	8.3	8.1	8.4	FS-420	FTSRFKRQ	10.7	10.3	8	GFTSRFKRQTSYQG	327	0.792	>gi|4502649|ref|NP_001757.1| CD1D antigen precursor [Homo sapiens]
FS-1756	RNHRDAGA	1.3	0.1	0.3	FS-1537	IVARNHRD	4.3	3.2	2.9	VIVARNHRDAGAPT	439	0.518	>gi|68508967|ref|NP_001020366.1| carboxylesterase 1 isoform a precursor [Homo sapiens]
FS-2513	RRARVTDA	0.6	0.4	0.6	FS-1571	SPPRRARV	0.6	0.6	3.2	VSPPRRARVTDATE	1731	0.56	>gi|47132549|ref|NP_997639.1| fibronectin 1 isoform 6 preproprotein [Homo sapiens]
FS-3091	RSPRSPPG	2.9	4.1	4.1	FS-409	DKSRSPRS	6.8	6.5	6.5	GDKSRSPRSPPGKP	112	0.618	>gi|209571537|ref|NP_006239.3| proline-rich protein BstNI subfamily 2 [Homo sapiens]
FS-3098	RSSRSPPG	0	0.7	1.4	FS-501	SKSRSSRS	8.2	9.4	7.9	GSKSRSSRSPPGKP	174	0.574	>gi|209571537|ref|NP_006239.3| proline-rich protein BstNI subfamily 2 [Homo sapiens]
FS-3098	RSSRSPPG	0	0.7	1.4	FS-501	SKSRSSRS	8.2	9.4	7.9	GSKSRSSRSPPGKP	298	0.624	>gi|209571537|ref|NP_006239.3| proline-rich protein BstNI subfamily 2 [Homo sapiens]
FS-3074	RSARSPPG	-0.4	-0.6	-0.3	FS-500	SKSRSARS	10.3	8.5	6.4	GSKSRSARSPPGKP	360	0.706	>gi|209571537|ref|NP_006239.3| proline-rich protein BstNI subfamily 2 [Homo sapiens]
FS-2717	RLRRSNYF	0.8	3.1	4.3	FS-841	PPRRLRRS	5.2	4.1	3.5	LPPRRLRRSNYFRL	153	0.601	>gi|4505089|ref|NP_003471.1| microfibrillar associated protein 5 [Homo sapiens]
FS-3159	RKNRSTAS	5	6.5	5.7	FS-1498	TTTRKNRS	8.6	11	7.7	TTTTRKNRSTASIQ	327	0.595	>gi|157427673|ref|NP_001098720.1| neurexin 3 isoform 3 precursor [Homo sapiens]
FS-3199	RPAREVGD	2.7	3	2.5	FS-197	SSVRPARE	6	7.5	5.2	DSSVRPAREVGDRV	46	0.624	>gi|41327726|ref|NP_000738.2| nicotinic acetylcholine receptor beta 1 subunit precursor [Homo sapiens]
FS-2669	RFWRSTGF	0.6	1.1	0.3	FS-1602	PLRRFWRS	-0.4	-0.2	0.2	WPLRRFWRSTGFCP	48	0.608	>gi|110611239|ref|NP_000194.2| alpha-L-iduronidase precursor [Homo sapiens]
FS-2270	RKKRSTKK	5.6	7.1	6.8	FS-879	TEKRKKRS	10.9	10.5	9	LTEKRKKRSTKKEV	307	0.871	>gi|42741655|ref|NP_000236.2| met proto-oncogene isoform b precursor [Homo sapiens]
FS-1751	RMKRAGRV	5.2	5.2	5.9	FS-599	IPARMKRA	10.3	9.1	8.3	IIPARMKRAGRVDF	573	0.544	>gi|62388877|ref|NP_001014447.1| carboxypeptidase Z isoform 1 [Homo sapiens]
FS-2164	RPKRGWVW	-0.4	-0.5	2.4	FS-309	VHHRPKRG	12	10.8	9.7	EVHHRPKRGWVWNQ	53	0.719	>gi|4826671|ref|NP_004925.1| cadherin 18, type 2 preproprotein [Homo sapiens]
FS-1482	RRRRFSRT	12.1	11.9	9.6	FS-1347	ILTRRRRF	8	8.7	7.5	SILTRRRRFSRTVQ	555	0.625	>gi|4826671|ref|NP_004925.1| cadherin 18, type 2 preproprotein [Homo sapiens]
FS-2668	RFSRTVQD	2.3	2.8	4.7	FS-1482	RRRRFSRT	12.1	11.9	9.6	TRRRRFSRTVQDVY	558	0.593	>gi|4826671|ref|NP_004925.1| cadherin 18, type 2 preproprotein [Homo sapiens]
FS-2731	RNQRDAWI	-0.3	-0.2	-0.1	FS-509	TKRRNQRD	9.8	11	8.1	GTKRRNQRDAWIAD	64	0.53	>gi|78486578|ref|NP_001030582.1| bolA-like 3 isoform 2 [Homo sapiens]
FS-3225	RKTRSHTA	4.2	5.1	4.3	FS-955	RMWRKTRS	13.5	13.7	10.7	NRMWRKTRSHTAGS	240	0.518	>gi|4502997|ref|NP_001859.1| carboxypeptidase A1 precursor [Homo sapiens]
FS-3022	RPRRLSTA	-0.4	0.3	1.1	FS-749	ALSRPRRL	2.4	5.4	2.1	LALSRPRRLSTADP	200	0.516	>gi|19913377|ref|NP_612117.1| G6B protein isoform G6b-C precursor [Homo sapiens]
FS-2462	RSRRHSPH	9.6	10.4	9.1	FS-300	SPNRSRRH	9.8	10.7	7.2	ESPNRSRRHSPHQA	221	0.624	>gi|10092621|ref|NP_065391.1| oncostatin M precursor [Homo sapiens]
FS-3156	RIKRSRKL	7.3	9.6	9.1	FS-1179	VRTRIKRS	12.5	13.6	9.3	QVRTRIKRSRKLAD	189	0.621	>gi|5174387|ref|NP_006008.1| prominin 1 isoform 1 [Homo sapiens]
FS-2410	RALRLVDG	-0.8	-0.6	-0.6	FS-113	AENRALRL	0.6	-1.9	1.3	CAENRALRLVDGGG	162	0.527	>gi|194018748|ref|NP_006716.3| CD6 molecule [Homo sapiens]
FS-3067	RRRRSMDP	8	9.6	7.1	FS-174	KHSRRRRS	10.9	10.7	6.7	DKHSRRRRSMDPID	71	0.85	>gi|64276808|ref|NP_922932.2| ADAM metallopeptidase with thrombospondin type 1 motif, 6 preproprotein [Homo sapiens]
FS-2170	RQKRSVSI	3.6	5	6.3	FS-540	IHHRQKRS	12	10.4	9.6	HIHHRQKRSVSIER	244	0.908	>gi|64276808|ref|NP_922932.2| ADAM metallopeptidase with thrombospondin type 1 motif, 6 preproprotein [Homo sapiens]
FS-2791	RRRRKQRK	2.3	4.4	4.6	FS-1599	LMRRRRRK	8.1	10.6	8.6	WLMRRRRRKQRKKK	135	0.533	>gi|114431216|ref|NP_612358.3| tumor protein p53 inducible protein 13 [Homo sapiens]
FS-2559	RKKKAWIY	0.6	-1.7	-1.6	FS-1262	RKQRKKKA	0.3	1.6	2	RRKQRKKKAWIYCE	141	0.552	>gi|114431216|ref|NP_612358.3| tumor protein p53 inducible protein 13 [Homo sapiens]
FS-2839	RVKRSRRR	10.1	10.8	9.2	FS-1149	PSRRVKRS	8.1	7.6	5	QPSRRVKRSRRRPL	372	0.686	>gi|114431216|ref|NP_612358.3| tumor protein p53 inducible protein 13 [Homo sapiens]
FS-2648	RARRHAAD	12.4	14.4	8.9	FS-1416	SRRRARRH	7.6	6.2	7	SSRRRARRHAADDD	259	0.679	>gi|11038659|ref|NP_067610.1| ADAM metallopeptidase with thrombospondin type 1 motif, 2 isoform 2 [Homo sapiens]
FS-2672	RGKRSPKS	11.3	11	9.8	FS-350	LKRRGKRS	12.2	12.5	8.4	FLKRRGKRSPKSRD	64	0.604	>gi|50400088|ref|NP_660357.2| upper zone of growth plate and cartilage matrix associated [Homo sapiens]
FS-3046	RRFRAALG	-0.2	-1.6	1.1	FS-1003	GSSRRFRA	-0.2	1.3	2.1	PGSSRRFRAALGEV	101	0.536	>gi|153945852|ref|NP_079534.2| G7c protein [Homo sapiens]
FS-2291	RQKRQLWD	5.3	8.2	8.7	FS-502	SLKRQKRQ	11.6	12.1	8.8	GSLKRQKRQLWDRT	70	0.621	>gi|14165276|ref|NP_115787.1| esophageal cancer related gene 4 protein [Homo sapiens]
FS-1778	RRKRLPEM	0.4	0.5	-1.6	FS-44	KPARRKRL	8.9	9.5	10.1	AKPARRKRLPEMAQ	164	0.714	>gi|21536398|ref|NP_647475.1| angiopoietin-like 4 protein isoform a precursor [Homo sapiens]
FS-2278	RLLRDADD	-0.8	-0.6	-0.5	FS-686	LRKRLLRD	9.5	11.5	8.9	KLRKRLLRDADDLQ	168	0.608	>gi|4557325|ref|NP_000032.1| apolipoprotein E precursor [Homo sapiens]
FS-3192	RKKRKPEE	0.5	1.2	1.9	FS-1339	HLVRKKRK	10.2	11.5	10.3	SHLVRKKRKPEEES	722	0.566	>gi|27262634|ref|NP_751896.1| nuclear autoantigenic sperm protein isoform 1 [Homo sapiens]
FS-2484	REKKDVLA	0.3	0.4	1.5	FS-941	LNPREKKD	-1	0.3	0	NLNPREKKDVLAFT	254	0.527	>gi|73661174|ref|NP_001027020.1| pregnancy specific beta-1-glycoprotein 6 isoform b [Homo sapiens]
FS-2531	RVKRPIEN	-0.9	0.7	-1	FS-1104	VSPRVKRP	-1.4	-0.5	-0.6	PVSPRVKRPIENRI	287	0.56	>gi|73661174|ref|NP_001027020.1| pregnancy specific beta-1-glycoprotein 6 isoform b [Homo sapiens]
FS-3066	RRRRSIQN	7.7	10.2	7.2	FS-1334	GSSRRRRS	9.7	10.8	6.4	SGSSRRRRSIQNQE	1273	0.858	>gi|115529484|ref|NP_598000.2| CD109 antigen isoform 1 precursor [Homo sapiens]
FS-3055	RRKRQIYG	2.2	5.1	6.8	FS-1328	GKSRRKRQ	11.6	12.5	8.3	SGKSRRKRQIYGYD	128	0.812	>gi|6005882|ref|NP_009104.1| protease, serine, 23 precursor [Homo sapiens]
FS-2242	RVKRTHVP	4.2	8	4	FS-372	QWIRVKRT	10	8.8	8.6	FQWIRVKRTHVPKG	226	0.589	>gi|6005882|ref|NP_009104.1| protease, serine, 23 precursor [Homo sapiens]
FS-2223	RNVRFSDE	0.5	-0.1	-1.7	FS-1465	LRIRNVRF	2.8	6.4	7.6	TLRIRNVRFSDEGG	118	0.561	>gi|56788391|ref|NP_001008230.1| myelin oligodendrocyte glycoprotein isoform beta2 precursor [Homo sapiens]
FS-2074	RRRKSASD	-0.4	-0.2	0.8	FS-446	KDGRRRKS	0.7	2.3	0.7	GKDGRRRKSASDSG	288	0.758	>gi|38372909|ref|NP_057688.2| jumonji domain containing 1B [Homo sapiens]
FS-2817	RSRRKLMV	-2	-0.2	-0.1	FS-23	EPRRSRRK	3.4	6	5.4	AEPRRSRRKLMVIF	101	0.613	>gi|7706573|ref|NP_057631.1| stromal cell derived factor 4 isoform 1 precursor [Homo sapiens]
FS-1676	LRKRDVSV	4	6.7	7	FS-1603	PRALRKRD	10	9.6	8.3	WPRALRKRDVSVRR	70	0.538	>gi|38683827|ref|NP_055087.2| ADAM metallopeptidase with thrombospondin type 1 motif, 7 preproprotein [Homo sapiens]
FS-1802	RVRKSKGK	0.2	-1.1	0.1	FS-169	GVARVRKS	7.8	6.5	7.2	EGVARVRKSKGKYA	716	0.583	>gi|74275354|ref|NP_000817.2| glutamate receptor, ionotropic, AMPA 2 isoform 1 precursor [Homo sapiens]
FS-3100	RSVRPVEF	-0.9	-2.1	-1.7	FS-1518	DSSRSVRP	-1.2	-0.3	0.5	VDSSRSVRPVEFEK	53	0.521	>gi|4505111|ref|NP_002370.1| matrilin 1, cartilage matrix protein [Homo sapiens]
FS-2899	RCVRICSK	1.5	-0.2	-0.3	FS-203	TPSRCVRI	0.6	-1.7	-0.4	DTPSRCVRICSKSY	98	0.514	>gi|10835015|ref|NP_001461.1| gamma-aminobutyric acid (GABA) B receptor 1 isoform a precursor [Homo sapiens]
FS-2276	RLKRHPEE	1.2	4	3.4	FS-689	LTKRLKRH	12.6	12.3	10	KLTKRLKRHPEETG	456	0.592	>gi|10835015|ref|NP_001461.1| gamma-aminobutyric acid (GABA) B receptor 1 isoform a precursor [Homo sapiens]
FS-1728	RKMRLGDA	0.7	0.4	-0.8	FS-483	QSARKMRL	1.4	1.5	1.3	GQSARKMRLGDAVE	391	0.561	>gi|116805340|ref|NP_002038.2| glycyl-tRNA synthetase [Homo sapiens]
FS-2145	RHRRGQET	0.5	0.6	2.3	FS-1410	SHHRHRRG	9.6	10.8	9.3	SSHHRHRRGQETVS	319	0.706	>gi|4885261|ref|NP_005251.1| growth differentiation factor 9 precursor [Homo sapiens]
FS-2374	RRRRHTFK	6	8.8	8.4	FS-1577	VALRRRRH	11.1	12.6	9.5	VVALRRRRHTFKGD	382	0.5	>gi|42560237|ref|NP_002846.3| poliovirus receptor-related 1 isoform 1 [Homo sapiens]
FS-2465	RTGRSIVY	2.6	5.1	6.4	FS-748	ALNRTGRS	9.2	11.6	9.7	LALNRTGRSIVYSC	196	0.52	>gi|4504009|ref|NP_000160.1| alpha-galactosidase A precursor [Homo sapiens]
FS-2455	RRSRKVGS	-0.5	0.9	0.8	FS-810	KLNRRSRK	4.1	6.2	5.2	LKLNRRSRKVGSEH	418	0.554	>gi|42476320|ref|NP_071931.2| sushi domain containing 1 [Homo sapiens]
FS-2473	SLKRDVSL	-0.8	0	1.4	FS-885	TSNSLKRD	-0.6	0.1	0	LTSNSLKRDVSLGG	2920	0.578	>gi|38045910|ref|NP_937762.1| laminin alpha 3 subunit isoform 1 [Homo sapiens]
FS-2283	RNRRHIEK	6.2	6.6	6.5	FS-1418	SSKRNRRH	10.5	12	10.1	SSSKRNRRHIEKKI	897	0.755	>gi|81158226|ref|NP_001032209.1| neuronal cell adhesion molecule isoform A precursor [Homo sapiens]
FS-1802	RVRKSKGK	0.2	-1.1	0.1	FS-169	GVARVRKS	7.8	6.5	7.2	EGVARVRKSKGKYA	716	0.583	>gi|134304848|ref|NP_001077088.1| glutamate receptor, ionotropic, AMPA 2 isoform 2 precursor [Homo sapiens]
FS-3194	RKRRANSL	6.5	9.2	5.8	FS-1178	VLVRKRRA	12	12.9	9	QVLVRKRRANSLLE	41	0.516	>gi|192447438|ref|NP_000304.2| protein S, alpha preproprotein [Homo sapiens]
FS-2276	RLKRHPEE	1.2	4	3.4	FS-689	LTKRLKRH	12.6	12.3	10	KLTKRLKRHPEETG	339	0.592	>gi|11497612|ref|NP_068703.1| gamma-aminobutyric acid (GABA) B receptor 1 isoform b precursor [Homo sapiens]
FS-3000	RMIRTNEA	0.3	0	0.7	FS-1425	TPSRMIRT	4	5.4	5.3	STPSRMIRTNEAVP	693	0.562	>gi|28373129|ref|NP_780775.1| contactin 5 isoform short [Homo sapiens]
FS-2591	RQYRSAYY	-0.6	1	2.2	FS-564	SQQRQYRS	2.5	5.5	5.4	HSQQRQYRSAYYPE	358	0.666	>gi|4758462|ref|NP_004475.1| glypican 3 [Homo sapiens]
FS-1821	RFLRSVMS	1.2	4.1	5.7	FS-1086	SRCRFLRS	4.8	4.4	4.8	PSRCRFLRSVMSLI	261	0.74	>gi|27436981|ref|NP_004970.3| potassium voltage-gated channel, Shal-related subfamily, member 1 [Homo sapiens]
FS-2637	RAKRRAIR	10.3	11.4	9.1	FS-119	CPRRAKRR	4.8	4.8	5.1	CCPRRAKRRAIRLA	539	0.618	>gi|27436981|ref|NP_004970.3| potassium voltage-gated channel, Shal-related subfamily, member 1 [Homo sapiens]
FS-1864	RQKRRAKP	5.3	6.7	6.7	FS-866	RYDRQKRR	5.3	8.9	8.1	LRYDRQKRRAKPQG	64	0.664	>gi|167857788|ref|NP_005922.2| MHC class I polypeptide-related sequence B [Homo sapiens]
FS-2513	RRARVTDA	0.6	0.4	0.6	FS-1571	SPPRRARV	0.6	0.6	3.2	VSPPRRARVTDATE	1912	0.56	>gi|47132551|ref|NP_997640.1| fibronectin 1 isoform 2 preproprotein [Homo sapiens]
FS-2276	RLKRHPEE	1.2	4	3.4	FS-689	LTKRLKRH	12.6	12.3	10	KLTKRLKRHPEETG	394	0.592	>gi|167000400|ref|NP_068704.2| gamma-aminobutyric acid (GABA) B receptor 1 isoform c precursor [Homo sapiens]
FS-2352	RLRRSLSP	10.8	9	8.2	FS-32	IALRLRRS	1	0.7	0.7	AIALRLRRSLSPAT	717	0.646	>gi|11128029|ref|NP_061749.1| protocadherin gamma subfamily B, 6 isoform 1 precursor [Homo sapiens]
FS-1737	RLGRIVDR	-0.2	-0.4	0.1	FS-301	SQARLGRI	-1.1	-0.7	-0.3	ESQARLGRIVDRMD	82	0.524	>gi|28626510|ref|NP_065701.2| reticulocalbin 3, EF-hand calcium binding domain [Homo sapiens]
FS-1722	RIKRMVFK	5.1	5.7	8.1	FS-310	VKARIKRM	8.9	10.6	8	EVKARIKRMVFKGG	120	0.864	>gi|38348304|ref|NP_940898.1| von Willebrand factor A domain containing 2 [Homo sapiens]
FS-3105	RTGRSREV	0.7	-1.4	1.2	FS-22	ELSRTGRS	3.9	5.4	5.2	AELSRTGRSREVLE	57	0.517	>gi|22749479|ref|NP_689968.1| canopy 4 homolog [Homo sapiens]
FS-2538	RYPRDVRD	8.3	9.5	6.9	FS-311	VPPRYPRD	5.8	6.1	6.1	EVPPRYPRDVRDYF	222	0.552	>gi|11321561|ref|NP_000604.1| hemopexin precursor [Homo sapiens]
FS-1840	RSIRDILA	-1.3	1.7	2.4	FS-668	IPCRSIRD	4.9	6.2	5.1	KIPCRSIRDILAQV	500	0.53	>gi|67782356|ref|NP_001255.3| corneodesmosin precursor [Homo sapiens]
FS-2111	RWRRSAPG	8.1	8.6	5.8	FS-1061	RGGRWRRS	3.2	1.8	1.5	PRGGRWRRSAPGED	77	0.726	>gi|17149834|ref|NP_002950.3| sortilin 1 preproprotein [Homo sapiens]
FS-2030	RIFRSSDF	0.8	-0.8	0.1	FS-1397	RGGRIFRS	7.4	8.2	7.2	SRGGRIFRSSDFAK	199	0.504	>gi|17149834|ref|NP_002950.3| sortilin 1 preproprotein [Homo sapiens]
FS-1692	RDRRQATE	3.4	5	3.6	FS-1025	LLARDRRQ	6.9	9.4	7.8	PLLARDRRQATEYE	41	0.593	>gi|4506879|ref|NP_002997.1| selectin P ligand [Homo sapiens]
FS-2943	RHRRALDT	5.7	5.6	5.1	FS-851	QSSRHRRA	13.1	12.7	10.3	LQSSRHRRALDTNY	278	0.779	>gi|63025222|ref|NP_000651.3| transforming growth factor, beta 1 [Homo sapiens]
FS-1809	RYHRDAGA	1.3	1.2	0.2	FS-805	ITARYHRD	2.3	3.4	4.2	LITARYHRDAGAPV	424	0.526	>gi|219521907|ref|NP_001137157.1| carboxylesterase 7 isoform 1 [Homo sapiens]
FS-2237	RSERSVIL	-0.2	0.5	-1.5	FS-1611	RYIRSERS	6.5	8.3	8.4	WRYIRSERSVILIN	980	0.557	>gi|111118994|ref|NP_001693.2| brain-specific angiogenesis inhibitor 1 precursor [Homo sapiens]
FS-1932	RSPRSAST	4.7	5.5	7.3	FS-520	YIERSPRS	1	3	3.6	GYIERSPRSASTYS	626	0.607	>gi|153285408|ref|NP_000244.2| microsomal triglyceride transfer protein large subunit precursor [Homo sapiens]
FS-2504	RPRRSLAL	7.9	10.2	8.8	FS-980	ATPRPRRS	11.1	11.2	7.6	PATPRPRRSLALAD	61	0.525	>gi|30425368|ref|NP_848544.1| parathyroid hormone 2 preproprotein [Homo sapiens]
FS-1745	RLRRSLKP	6.9	7.6	9.8	FS-13	CGARLRRS	2.6	1.1	1.8	ACGARLRRSLKPQS	259	0.697	>gi|4503347|ref|NP_001365.1| deoxyribonuclease I-like 2 [Homo sapiens]
FS-2426	RKTRFIIH	0.1	-2.1	0.6	FS-345	KTNRKTRF	1.9	3.2	4.8	FKTNRKTRFIIHGF	88	0.617	>gi|10835000|ref|NP_000927.1| pancreatic lipase precursor [Homo sapiens]
0	0	0	0	0	FS-1484	SDDRLCRS	-0.4	0.2	-1	TSDDRLCRSVS---	107	0.627	>gi|38348370|ref|NP_940943.1| IGF-like family member 1 [Homo sapiens]
FS-2631	LQKRSSRH	5.4	7.9	8.9	FS-1638	KRRLQKRS	11.7	9.7	9.2	YKRRLQKRSSRHPR	2303	0.508	>gi|126090883|ref|NP_001126.2| aggrecan isoform 1 precursor [Homo sapiens]
FS-2941	RHPRRSRP	1	1.4	1.3	FS-714	RSSRHPRR	5.4	9.7	6.9	KRSSRHPRRSRPST	2309	0.573	>gi|126090883|ref|NP_001126.2| aggrecan isoform 1 precursor [Homo sapiens]
FS-2819	RSRRSAFH	8.3	9.2	8.9	FS-932	HPRRSRRS	8.2	9.4	8	NHPRRSRRSAFHIT	81	0.847	>gi|20336242|ref|NP_000430.3| proprotein convertase subtilisin/kexin type 1 preproprotein [Homo sapiens]
FS-1930	RSKRSALR	8.7	9.7	9.6	FS-1626	EKERSKRS	9.1	7.4	7.9	YEKERSKRSALRDS	110	0.696	>gi|20336242|ref|NP_000430.3| proprotein convertase subtilisin/kexin type 1 preproprotein [Homo sapiens]
FS-2528	RTWRSVPE	0.3	0.6	1.3	FS-741	ADPRTWRS	-1	1.4	-0.5	LADPRTWRSVPEKK	459	0.53	>gi|20336242|ref|NP_000430.3| proprotein convertase subtilisin/kexin type 1 preproprotein [Homo sapiens]
FS-2580	RPPRSTCQ	2.3	3.9	3.8	FS-1301	AKQRPPRS	8.8	8.9	7.6	SAKQRPPRSTCQSF	255	0.682	>gi|27262661|ref|NP_000748.3| colony stimulating factor 1 isoform a precursor [Homo sapiens]
FS-3152	RDRRSPAE	10.2	8.2	8.7	FS-1273	RSTRDRRS	11.6	13.1	9	RRSTRDRRSPAEPE	450	0.549	>gi|27262661|ref|NP_000748.3| colony stimulating factor 1 isoform a precursor [Homo sapiens]
FS-2369	RRFRSVPR	-0.5	0.1	0.5	FS-581	CHLRRFRS	-0.3	-0.3	0.4	ICHLRRFRSVPRNL	319	0.528	>gi|221316614|ref|NP_004416.2| extracellular matrix protein 1 isoform 1 precursor [Homo sapiens]
FS-2846	RWRRVAVG	1	1	3.3	FS-1247	PVRRWRRV	9.6	9.3	6.6	RPVRRWRRVAVGVN	74	0.501	>gi|31542509|ref|NP_112574.3| ADP-dependent glucokinase [Homo sapiens]
FS-2223	RNVRFSDE	0.5	-0.1	-1.7	FS-1465	LRIRNVRF	2.8	6.4	7.6	TLRIRNVRFSDEGG	118	0.561	>gi|56788393|ref|NP_996533.2| myelin oligodendrocyte glycoprotein isoform beta5 precursor [Homo sapiens]
FS-2702	RKRRSVNP	11.8	12.1	9.6	FS-425	GERRKRRS	14.4	13.6	11	GGERRKRRSVNPYL	180	0.889	>gi|4506917|ref|NP_003011.1| secretogranin V isoform 2 [Homo sapiens]
FS-2631	LQKRSSRH	5.4	7.9	8.9	FS-1638	KRRLQKRS	11.7	9.7	9.2	YKRRLQKRSSRHPR	2402	0.508	>gi|126090892|ref|NP_037359.2| aggrecan isoform 2 precursor [Homo sapiens]
FS-2941	RHPRRSRP	1	1.4	1.3	FS-714	RSSRHPRR	5.4	9.7	6.9	KRSSRHPRRSRPST	2408	0.573	>gi|126090892|ref|NP_037359.2| aggrecan isoform 2 precursor [Homo sapiens]
FS-2323	YPKRSSEV	-0.3	-2	0.1	FS-358	LRKYPKRS	0	0.8	1.5	FLRKYPKRSSEVAG	185	0.501	>gi|13270473|ref|NP_077722.1| beta-neoendorphin-dynorphin preproprotein [Homo sapiens]
